# Supplementary material for: Review of the New Caledonian species of Acritoptila Wells, 1982 (Trichoptera, Insecta), with descriptions of 3 new species
Source: Zookeys. 2014 Apr 3;(397):1–23. doi: 10.3897/zookeys.397.7059 (PMC3978229; doi:10.3897/zookeys.397.7059)
Supplement: XML Treatment for Acritoptila [file zookeys.397.7059-treatment1.xml]

<!DOCTYPE tp:taxon-treatment
  PUBLIC "-//TaxonX//DTD Taxonomic Treatment Publishing DTD v0 20100105//EN" "tax-treatment-NSO.dtd">
<tp:taxon-treatment xmlns:tp="http://www.plazi.org/taxpub"><tp:treatment-meta><mixed-citation publication-type="journal"><person-group><name><surname>Wells</surname><given-names>Alice</given-names></name><name><surname>Johanson</surname><given-names>Kjell Arne</given-names></name></person-group><article-title>Review of the New Caledonian species of <italic>Acritoptila</italic> Wells, 1982 (Trichoptera, Insecta), with descriptions of 3 new species</article-title><source>Zookeys</source><day>3</day><month>4</month><year>2014</year><volume>2014</volume><issue>397</issue><fpage>1</fpage><lpage>23</lpage><pub-id pub-id-type="doi">10.3897/zookeys.397.7059</pub-id></mixed-citation></tp:treatment-meta><tp:nomenclature><tp:taxon-name>
                        <tp:taxon-name-part taxon-name-part-type="genus">Acritoptila</tp:taxon-name-part>
                        <object-id xmlns:xlink="http://www.w3.org/1999/xlink" xlink:type="simple">http://species-id.net/wiki/Acritoptila</object-id>
                    </tp:taxon-name><tp:taxon-authority>Wells</tp:taxon-authority><tp:nomenclature-citation-list><tp:nomenclature-citation><tp:taxon-name>Acritoptila</tp:taxon-name><comment><xref ref-type="bibr" rid="B5">Wells (1982</xref>: 262); <xref ref-type="bibr" rid="B1">Kelley (1989</xref>: 190); <xref ref-type="bibr" rid="B3">Oláh and Johanson (2010a</xref>: 70).</comment></tp:nomenclature-citation></tp:nomenclature-citation-list></tp:nomenclature><tp:treatment-sec sec-type="Type species"><title>Type species.</title><p><italic><tp:taxon-name>Acritoptila globosa</tp:taxon-name></italic> Wells, 1982, by original designation.</p></tp:treatment-sec><tp:treatment-sec sec-type="Revised diagnosis"><title>Revised diagnosis.</title><p><tp:taxon-name>Hydroptilinae</tp:taxon-name> with antennae comprising 26–41 flagellomeres in male and 24–26 flagellomeres in female; in male abdominal sternite VII bearing slender subapical spine mesally; abdominal segment VIII shorter than VII, broad; abdominal segment IX deeply excavated mid-ventrally, often produced distally as stout lateral lobes; in male genitalia, gonopods fused at least partially, not forming claspers, with paired, generally slender, elongate spines (“parameres”) laterally, arising from complex of internal apodemes, or with lateral margins of tergite X forming sclerotized spiny processes; phallic apparatus without titillator, often with complex spiny apical processes; in female, terminalia forming a short, broad oviscapt; final instar larvae laterally flattened, physogastric, head, thorax and first two abdominal segments slender, then abdominal segments increasing in size to fifth, decreasing distally from sixth, cuticle of head and thorax may have darkened bands or patches; case basically a laterally flattened purse of two equal valves, but shape and materials variable.</p></tp:treatment-sec><ref-list><ref id="B5"><mixed-citation xmlns:xlink="http://www.w3.org/1999/xlink" xlink:type="simple"><person-group><name name-style="western"><surname>Wells</surname><given-names>A</given-names></name></person-group> (<year>1982</year>) <article-title><italic>Tricholeiochiton</italic> Kloet &amp; Hincks and new genera in the Australian Hydroptilidae (Trichoptera).</article-title><source>Australian Journal of Zoology</source><volume>30</volume>: <fpage>251</fpage>-<lpage>270</lpage>.</mixed-citation></ref><ref id="B1"><mixed-citation xmlns:xlink="http://www.w3.org/1999/xlink" xlink:type="simple"><person-group><name name-style="western"><surname>Kelley</surname><given-names>RW</given-names></name></person-group> (<year>1989</year>) <article-title>New species of micro-caddisflies (Trichoptera: Hydroptilidae) from New Caledonia, Vanuatu and Fiji.</article-title><source>Proceedings of the Entomological Society of Washington</source><volume>91</volume>: <fpage>190</fpage>-<lpage>202</lpage>.</mixed-citation></ref><ref id="B3"><mixed-citation xmlns:xlink="http://www.w3.org/1999/xlink" xlink:type="simple"><person-group><name name-style="western"><surname>Oláh</surname><given-names>J</given-names></name><name name-style="western"><surname>Johanson</surname><given-names>KA</given-names></name></person-group> (<year>2010a</year>) <article-title>Description of 46 new Old World Hydroptilidae (Trichoptera).</article-title><source>Folia Entomologica Hungarica</source><volume>71</volume>: <fpage>65</fpage>-<lpage>155</lpage>.</mixed-citation></ref></ref-list></tp:taxon-treatment>
