# Supplementary material for: Review of the New Caledonian species of Acritoptila Wells, 1982 (Trichoptera, Insecta), with descriptions of 3 new species
Source: Zookeys. 2014 Apr 3;(397):1–23. doi: 10.3897/zookeys.397.7059 (PMC3978229; doi:10.3897/zookeys.397.7059)
Supplement: XML Treatment for Acritoptila disjuncta [file zookeys.397.7059-treatment2.xml]

<!DOCTYPE tp:taxon-treatment
  PUBLIC "-//TaxonX//DTD Taxonomic Treatment Publishing DTD v0 20100105//EN" "tax-treatment-NSO.dtd">
<tp:taxon-treatment xmlns:tp="http://www.plazi.org/taxpub"><tp:treatment-meta><mixed-citation publication-type="journal"><person-group><name><surname>Wells</surname><given-names>Alice</given-names></name><name><surname>Johanson</surname><given-names>Kjell Arne</given-names></name></person-group><article-title>Review of the New Caledonian species of <italic>Acritoptila</italic> Wells, 1982 (Trichoptera, Insecta), with descriptions of 3 new species</article-title><source>Zookeys</source><day>3</day><month>4</month><year>2014</year><volume>2014</volume><issue>397</issue><fpage>1</fpage><lpage>23</lpage><pub-id pub-id-type="doi">10.3897/zookeys.397.7059</pub-id></mixed-citation></tp:treatment-meta><tp:nomenclature><tp:taxon-name>
                        <tp:taxon-name-part taxon-name-part-type="genus">Acritoptila</tp:taxon-name-part>
                        <tp:taxon-name-part taxon-name-part-type="species">disjuncta</tp:taxon-name-part>
                        <object-id xmlns:xlink="http://www.w3.org/1999/xlink" xlink:type="simple">http://species-id.net/wiki/Acritoptila_disjuncta</object-id>
                    </tp:taxon-name><tp:taxon-authority>Kelley</tp:taxon-authority><xref ref-type="fig" rid="F1">Figs 1</xref><xref ref-type="fig" rid="F1">, 2</xref><xref ref-type="fig" rid="F6">, 24</xref><xref ref-type="fig" rid="F6">, 25</xref><xref ref-type="fig" rid="F7">, 30</xref><xref ref-type="fig" rid="F7">, 31</xref><xref ref-type="fig" rid="F8">, 35</xref><tp:nomenclature-citation-list><tp:nomenclature-citation><tp:taxon-name>Acritoptila disjuncta</tp:taxon-name><comment><xref ref-type="bibr" rid="B1">Kelley (1989</xref>: 193, figs 5, 6, 15, 16); <xref ref-type="bibr" rid="B8">Wells (1995</xref>: 235, figs 18, 19).</comment></tp:nomenclature-citation></tp:nomenclature-citation-list></tp:nomenclature><tp:treatment-sec sec-type="Revised diagnosis"><title>Revised diagnosis.</title><p>Males are recognised by genitalic features (<xref ref-type="fig" rid="F1">Figs 1</xref>, <xref ref-type="fig" rid="F1">2</xref>): in ventral view by the conical gonopods with rugose surfaces, ventral to the sharply mesally directed darkly sclerotized subgenital processes with a small median papilla bearing a pair of setae and parameres that are dilated subapically proximal to a narrow constriction; females are readily distinguished by the mid ventral elongate digitiform process on abdominal segment VIII (<xref ref-type="fig" rid="F6">Figs 24</xref>, <xref ref-type="fig" rid="F6">25</xref>). Males resemble most closely those of <italic><tp:taxon-name>Acritoptila chiasma</tp:taxon-name></italic> and <italic><tp:taxon-name>Acritoptila csavar</tp:taxon-name></italic> Oláh &amp; Johanson, 2010a, all three species in lateral view having a pair of curved spines apically on tergite X. However, <italic><tp:taxon-name>Acritoptila chiasma</tp:taxon-name></italic> and <italic><tp:taxon-name>Acritoptila csavar</tp:taxon-name></italic> have paired sinuous elongate-slender parameres latero-ventrally, whereas in <italic><tp:taxon-name>Acritoptila disjuncta</tp:taxon-name></italic> these processes are constricted subapically and hooked apically; and <italic><tp:taxon-name>Acritoptila disjuncta</tp:taxon-name></italic> has well-developed apico-lateral lobes on abdominal segment IX.</p><fig id="F1" position="float" orientation="portrait"><label>Figures 1–4.</label><caption><p><italic><tp:taxon-name>Acritoptila</tp:taxon-name></italic> male genitalia. <bold>1–2</bold> <italic><tp:taxon-name>Acritoptila disjuncta</tp:taxon-name></italic> Kelley ventral and lateral views <bold>3–4</bold> <italic><tp:taxon-name>Acritoptila crinita</tp:taxon-name></italic> Kelley ventral and lateral view. Abbreviations: gon = gonopod(s); pr = parameres; set pr = setose process; subg = subgenital process(es); VII–X = abdominal segments VII–X.</p></caption><graphic xmlns:xlink="http://www.w3.org/1999/xlink" xlink:href="zookeys-397-001-g001.jpg" position="float" orientation="portrait" xlink:type="simple"/></fig><fig id="F2" position="float" orientation="portrait"><label>Figures 5–10.</label><caption><p><italic><tp:taxon-name>Acritoptila</tp:taxon-name></italic> male genitalia. <bold>5–7</bold> <italic><tp:taxon-name>Acritoptila chiasma</tp:taxon-name></italic> Kelley ventral view, dorsal view of paramere and spines, and lateral view <bold>8–10</bold> <italic><tp:taxon-name>Acritoptila csavar</tp:taxon-name></italic> Oláh &amp; Johanson ventral view, dorsal view of paramere and spines, and lateral view. Abbreviations: gon = gonopod(s); ph = phallic apparatus; pr = parameres; sp = spine on tergite X; subg = subgenital process(es); VII–X = abdominal segments VII–X.</p></caption><graphic xmlns:xlink="http://www.w3.org/1999/xlink" xlink:href="zookeys-397-001-g002.jpg" position="float" orientation="portrait" xlink:type="simple"/></fig><p>Male antennae each with 30–34 flagellomeres; forewing length, 1.9–2.4 mm (n = 10).</p><p>Female antennae each with 24–26 flagellomeres; forewing length, 2.1–2.5 mm (n = 10).</p><!--PageBreak--></tp:treatment-sec><tp:treatment-sec sec-type="Remarks"><title>Remarks.</title><p><italic><tp:taxon-name>Acritoptila disjuncta</tp:taxon-name></italic> is widespread on the island (<xref ref-type="fig" rid="F8">Fig. 35</xref>) and one of the most commonly collected of <italic><tp:taxon-name>Acritoptila</tp:taxon-name></italic> species at sites sampled in this study, although it was never as abundant in any collections as <italic><tp:taxon-name>Acritoptila crinita</tp:taxon-name></italic>. The larval cases, described and figured by <xref ref-type="bibr" rid="B8">Wells (1995)</xref>, are basically rectangular secretion “purses” (<xref ref-type="bibr" rid="B8">Wells 1995</xref>: fig. 19). Many cases had a cover of sponge, always neatly shaped around the case, giving a spindle shape in profile (<xref ref-type="fig" rid="F7">Fig. 30</xref>); it appears that the larva (<xref ref-type="fig" rid="F7">Fig. 31</xref>) may crop the proliferating sponge.</p></tp:treatment-sec><tp:treatment-sec sec-type="Material examined"><title>Material examined.</title><p>Holotype male: New Caledonia, mountain stream up Boulari River, (BPBM); larvae, pupae, Province Sud, Ouenghi River nr Boulouparis, 20.xii.1983, A Wells, (ANIC); numerous males, females Province Sud, Dumbéa river, Branche sud, <named-content xmlns:xlink="http://www.w3.org/1999/xlink" content-type="dwc:verbatimCoordinates" xlink:type="simple">22°08.344'S, 166°30.147'E</named-content>, 42 m, 3.xi.2003, light trap, loc#006, KAJ (NHRS); numerous males, females, Province Sud, W part of Plaine des lacs, 150 m downstream bridge at La Capture, <named-content xmlns:xlink="http://www.w3.org/1999/xlink" content-type="dwc:verbatimCoordinates" xlink:type="simple">22°15.967'S, 166°49.493'E</named-content>, 261 m, 4–22.xi.2003, Malaise trap, loc#007, KAJ (NHRS); 2 females, Province Sud, Col d’Amieu, 319 m, <!--PageBreak-->small stony river, loc 23, <named-content xmlns:xlink="http://www.w3.org/1999/xlink" content-type="dwc:verbatimCoordinates" xlink:type="simple">21°34.720'S, 165°49.620'E</named-content>, Malaise trap, 30.xi–5.xii.2001, Johanson, Pape, Viklund (NHRS); 1 female, Province Sud, Col d’Amieu, 323 m, small stony river, loc 24, <named-content xmlns:xlink="http://www.w3.org/1999/xlink" content-type="dwc:verbatimCoordinates" xlink:type="simple">21°34.844'S, 165°49.677'E</named-content>, Malaise trap, 30.xi–5.xii.2001, Johanson, Pape, Viklund (NHRS); 1 female, Province Sud, Col d’Amieu, fauna reserve, 415 m, small forest stream, loc 25, <named-content xmlns:xlink="http://www.w3.org/1999/xlink" content-type="dwc:verbatimCoordinates" xlink:type="simple">21°33.830'S, 165°45.584'E</named-content>, Malaise trap, 30.xi–5.xii.2001, Johanson, Pape, Viklund (NHRS); 3 male, 7 females, Province Sud, stream draining to Marais de la Rivière Blanche, 1.35 km S Pont Pérignon, <named-content xmlns:xlink="http://www.w3.org/1999/xlink" content-type="dwc:verbatimCoordinates" xlink:type="simple">22°08.496'S, 166°42.152'E</named-content>, 180 m, 6–16.xi.2003, Malaise trap, loc#009, KAJ (NHRS); numerous males, females, Province Sud, stream draining to Marais de la Rivière Blanche, 2.25 km SW Pont Pérignon, 22.14158°’S, 166.67993 °E, 157 m, 6–16.xi.2003, Malaise trap, loc#010, KAJ (NHRS); 1 male, Province Sud, Monts Kwa Ne Mwa, on road between Noumea and Yaté, Rivière des Pirogues, <named-content xmlns:xlink="http://www.w3.org/1999/xlink" content-type="dwc:verbatimCoordinates" xlink:type="simple">22°11.225'S, 166°43.338'E</named-content>, 100 m, 7.xi.2003, light trap, loc#016, KAJ (NHRS); 1 male, Province Sud, Mt Dzumac, source stream of Ouinne River, downstream crosspoint to mountain track, <named-content xmlns:xlink="http://www.w3.org/1999/xlink" content-type="dwc:verbatimCoordinates" xlink:type="simple">22°01.997'S, 166°28.486'E</named-content>, 795 m, over about 30 m waterfall, 18.xi–4.xii.2003, Malaise trap, loc#031, KAJ (NHRS); numerous males, females, Province Sud, Tamoa River, 700m S road RT1 between Noumea and La Foa, <named-content xmlns:xlink="http://www.w3.org/1999/xlink" content-type="dwc:verbatimCoordinates" xlink:type="simple">22°04.518'S, 166°16.592'E</named-content>, 19.xi.2003, light trap, loc#033, KAJ (NHRS); numerous males, females, Province Sud, Hwa Hace Mtn, Hwa Motu River, at Pont Wamuttu, 1.0 km E Nassirah, about 200 m upstream bridge, <named-content xmlns:xlink="http://www.w3.org/1999/xlink" content-type="dwc:verbatimCoordinates" xlink:type="simple">21°48.094'S, 166°04.298'E</named-content>, 137 m, 20.xi–12.xii.2003, Malaise trap, loc#034, KAJ (NHRS); 1 male, 3 females, Province Sud, W slope Mt Ningua, Kwé Néco Stream, 3.9 km W summit of Mt Ningua, on Boulouparis-Thio Road, about 50 m upstream road, <named-content xmlns:xlink="http://www.w3.org/1999/xlink" content-type="dwc:verbatimCoordinates" xlink:type="simple">21°44.359'S, 166°06.009'E</named-content>, 117 m, 20.xi–12.xii.2003, Malaise trap, loc#035, KAJ (NHRS); 2 males, 18 females, Province Nord, Amoa River, 23 m, loc 20, 12 km W Poindimié, <named-content xmlns:xlink="http://www.w3.org/1999/xlink" content-type="dwc:verbatimCoordinates" xlink:type="simple">22°58.092'S, 165°11.804'E</named-content>, light trap, 26.xi.2001, Johanson, Pape, Viklund (NHRS); numerous males, females, Province Sud, Couvelée River at Haute Couvelée, 2.8 km SV summit of Mt Piditéré, 3.5 km NNE Dumbéa, <named-content xmlns:xlink="http://www.w3.org/1999/xlink" content-type="dwc:verbatimCoordinates" xlink:type="simple">22°07.405'S, 166°28.023'E</named-content>, 27 m, 28.xi.2003, light trap, loc#052, KAJ (NHRS); 6 males, 7 females, Province Sud, Xwé Pemöu Stream, 300 m N bridge over Dathio River at Atè, 6.2 km WNW Thio, <named-content xmlns:xlink="http://www.w3.org/1999/xlink" content-type="dwc:verbatimCoordinates" xlink:type="simple">21.58835°S, 166.15117°E</named-content>, 13 m, 29.xi.2003, light trap, loc#056, KAJ (NHRS); 1 male, Province Sud, lower part of Dumbéa River, 1.0 km SSW bridge over Dumbéa River at Dumbéa, <named-content xmlns:xlink="http://www.w3.org/1999/xlink" content-type="dwc:verbatimCoordinates" xlink:type="simple">22°09.750'S, 166°26.700'E</named-content>, 0.5 m, 30.xi.2003, light trap, loc#058, KAJ (NHRS); 1 male, numerous females, Province Sud, lower part Rivière des Pirogues, 800 m WNW summit of Mont Imbaah, 4.7 km E Lucky Creek in Plum, <named-content xmlns:xlink="http://www.w3.org/1999/xlink" content-type="dwc:verbatimCoordinates" xlink:type="simple">22°18.559'S, 166°41.227'E</named-content>, 1.3 m, 01.xii.2003, light trap, loc#059, KAJ (NHRS); 3 males, 6 females, Province Nord, 50 m upstream bridge on Hienghène-Tnèdo road, 3.9 km S summit of Mt Tnèda, 2.2 km E Tnèdo, <named-content xmlns:xlink="http://www.w3.org/1999/xlink" content-type="dwc:verbatimCoordinates" xlink:type="simple">20°43.085'S, 164°49.928'E</named-content>, 29 m, 7.xii.2003, light trap, loc#071, KAJ (NHRS); numerous males, females, Province Nord, Wé Caot Stream, draining NNE side of Mt Panié, 0.9 km NW Cascade de Tao, <named-content xmlns:xlink="http://www.w3.org/1999/xlink" content-type="dwc:verbatimCoordinates" xlink:type="simple">20°33.311'S, 164°48.064'E</named-content>, 18.xii.2003, light trap, loc#084, KAJ (NHRS); 1 female, Province Nord, Wan Pwé On Stream, draining NNE side of Mt Panié, 3.9 km NW Cascade de Tao, <named-content xmlns:xlink="http://www.w3.org/1999/xlink" content-type="dwc:verbatimCoordinates" xlink:type="simple">20°31.820'S, 164°47.016'E</named-content>, 18.xii.2003, light trap, loc#085, KAJ (NHRS); numerous males, females, Province Nord, Bouérabate Stream, <!--PageBreak-->S Mont Ninndo, along road Barabache-Boulagoma, <named-content xmlns:xlink="http://www.w3.org/1999/xlink" content-type="dwc:verbatimCoordinates" xlink:type="simple">20°17.409'S, 164°11.242'E</named-content>, 60 m, 19.xii.2003–7.i.2004, Malaise trap, loc#089, KAJ (NHRS); numerous males, females, Province Nord, Rivière Néhoué, camp Amenage de Néhoué, <named-content xmlns:xlink="http://www.w3.org/1999/xlink" content-type="dwc:verbatimCoordinates" xlink:type="simple">20°25.037'S, 164°13.222'E</named-content>, 12 m, 19.xii.2003, light trap, loc#090, KAJ (NHRS); numerous males, females, Province Nord, Héémwâ Pwei River, 50 m upstream bridge on Touho-Hienghène road, 1.0 km N Paola, <named-content xmlns:xlink="http://www.w3.org/1999/xlink" content-type="dwc:verbatimCoordinates" xlink:type="simple">20.76512°S, 165.10979°E</named-content>, 22.xii.2003, light trap, loc#095, KAJ (NHRS); numerous males, females, Province Nord, Ponandou Tiôgé River at Kögi, 3.9 km SSW Touho, <named-content xmlns:xlink="http://www.w3.org/1999/xlink" content-type="dwc:verbatimCoordinates" xlink:type="simple">20°49.043'S, 165°13.551'E</named-content>, 25 m, 26.xii.2003, light trap, loc#100, KAJ (NHRS); 1 male, numerous females, Province Sud, W slope Mt Ningua, Kwé Néco Stream, at Camp Jacob, 3.9 km W summit of Mt Ningua, on Boulouparis-Thio Road, about 50 m upstream road, <named-content xmlns:xlink="http://www.w3.org/1999/xlink" content-type="dwc:verbatimCoordinates" xlink:type="simple">21°44.083'S, 166°06.298'E</named-content>, 117 m, 29.xi.2003–12.xii.2003, Malaise trap, loc#053, KAJ (NHRS); 4 males, numerous females, New Caledonia, Province Nord, Plaine des Gaïacs, Rivière Rouge, 14.2 km NW summit of Mt Rouge, 50 m upstream road RT1 Noumea-Koné, <named-content xmlns:xlink="http://www.w3.org/1999/xlink" content-type="dwc:verbatimCoordinates" xlink:type="simple">20°31.573'S, 164°46.690'E</named-content>, 23 m, 2.i.2004, light trap, loc#104, KAJ (NHRS); 1 female, New Caledonia, province Sud, Kuébini River (Kwé Binyi River), 1.4 km N summit of Mt Nokowèito, inland Baie de Tere, 13.5 km SSW Yaté, <named-content xmlns:xlink="http://www.w3.org/1999/xlink" content-type="dwc:verbatimCoordinates" xlink:type="simple">22°15.467'S, 167°00.238'E</named-content>, 1 m, 6.i.2004, light trap, loc#111, KAJ (NHRS); numerous males, females, New Caledonia, Province Nord, 2.8 km ENE Bopope, Rivière Oua Mendiou, 100 m S RPN2 Koné-Poindimié, <named-content xmlns:xlink="http://www.w3.org/1999/xlink" content-type="dwc:verbatimCoordinates" xlink:type="simple">20°54.455'S, 165°06.300'E</named-content>, 78 m, 14.i.2004, light trap, loc#119, KAJ (NHRS).</p></tp:treatment-sec><tp:treatment-sec><!--Section generated to contain objects referenced in tp:taxon-treatment.--><fig id="F6" position="float" orientation="portrait"><label>Figures 24–29.</label><caption><p><italic><tp:taxon-name>Acritoptila</tp:taxon-name></italic> female terminalia. <bold>24–25</bold> <italic><tp:taxon-name>Acritoptila disjuncta</tp:taxon-name></italic> Kelley ventral and lateral views <bold>26</bold> <italic><tp:taxon-name>Acritoptila crinita</tp:taxon-name></italic> ventral view <bold>27</bold> <italic><tp:taxon-name>Acritoptila chiasma</tp:taxon-name></italic> Kelley ventral view <bold>28</bold> <italic><tp:taxon-name>Acritoptila amphapsis</tp:taxon-name></italic> Kelley ventral view <bold>29</bold> <italic><tp:taxon-name>Acritoptila parallela</tp:taxon-name></italic> sp. n. ventral view. Abbreviations: VIII–IX = abdominal segments VIII–IX.</p></caption><graphic xmlns:xlink="http://www.w3.org/1999/xlink" xlink:href="zookeys-397-001-g006.jpg" position="float" orientation="portrait" xlink:type="simple"/></fig><fig id="F7" position="float" orientation="portrait"><label>Figures 30–34.</label><caption><p><italic><tp:taxon-name>Acritoptila</tp:taxon-name></italic> larvae and cases. <bold>30–31</bold> <italic><tp:taxon-name>Acritoptila disjuncta</tp:taxon-name></italic> Kelley larva in sponge-covered case and larva removed from case, lateral view <bold>32–33</bold> <italic><tp:taxon-name>Acritoptila crinita</tp:taxon-name></italic> Kelley larva in case of secretion and (32a) embedded diatoms and larva removed from case, lateral view <bold>34</bold> <italic><tp:taxon-name>Acritoptila amphapsis</tp:taxon-name></italic> Kelley pupa in damaged sand grain case. Scale bars: <bold>30, 32</bold> = 0.5 mm; <bold>31, 33, 34</bold> = 1.0 mm.</p></caption><graphic xmlns:xlink="http://www.w3.org/1999/xlink" xlink:href="zookeys-397-001-g007.jpg" position="float" orientation="portrait" xlink:type="simple"/></fig><fig id="F8" position="float" orientation="portrait"><label>Figure 35.</label><caption><p>Maps of New Caledonia showing the collection sites for different species of <italic><tp:taxon-name>Acritoptila</tp:taxon-name></italic>.</p></caption><graphic xmlns:xlink="http://www.w3.org/1999/xlink" xlink:href="zookeys-397-001-g008.jpg" position="float" orientation="portrait" xlink:type="simple"/></fig></tp:treatment-sec><ref-list><ref id="B1"><mixed-citation xmlns:xlink="http://www.w3.org/1999/xlink" xlink:type="simple"><person-group><name name-style="western"><surname>Kelley</surname><given-names>RW</given-names></name></person-group> (<year>1989</year>) <article-title>New species of micro-caddisflies (Trichoptera: Hydroptilidae) from New Caledonia, Vanuatu and Fiji.</article-title><source>Proceedings of the Entomological Society of Washington</source><volume>91</volume>: <fpage>190</fpage>-<lpage>202</lpage>.</mixed-citation></ref><ref id="B8"><mixed-citation xmlns:xlink="http://www.w3.org/1999/xlink" xlink:type="simple"><person-group><name name-style="western"><surname>Wells</surname><given-names>A</given-names></name></person-group> (<year>1995</year>) <article-title>New Caledonian Hydroptilidae (Trichoptera), with new records, descriptions of larvae and a new species.</article-title><source>Aquatic Insects</source><volume>4</volume>: <fpage>223</fpage>-<lpage>239</lpage>. doi: <ext-link ext-link-type="doi" xlink:href="10.1080/01650429509361591" xlink:type="simple">10.1080/01650429509361591</ext-link></mixed-citation></ref></ref-list></tp:taxon-treatment>
