# Supplementary material for: Review of the New Caledonian species of Acritoptila Wells, 1982 (Trichoptera, Insecta), with descriptions of 3 new species
Source: Zookeys. 2014 Apr 3;(397):1–23. doi: 10.3897/zookeys.397.7059 (PMC3978229; doi:10.3897/zookeys.397.7059)
Supplement: XML Treatment for Acritoptila crinita [file zookeys.397.7059-treatment3.xml]

<!DOCTYPE tp:taxon-treatment
  PUBLIC "-//TaxonX//DTD Taxonomic Treatment Publishing DTD v0 20100105//EN" "tax-treatment-NSO.dtd">
<tp:taxon-treatment xmlns:tp="http://www.plazi.org/taxpub"><tp:treatment-meta><mixed-citation publication-type="journal"><person-group><name><surname>Wells</surname><given-names>Alice</given-names></name><name><surname>Johanson</surname><given-names>Kjell Arne</given-names></name></person-group><article-title>Review of the New Caledonian species of <italic>Acritoptila</italic> Wells, 1982 (Trichoptera, Insecta), with descriptions of 3 new species</article-title><source>Zookeys</source><day>3</day><month>4</month><year>2014</year><volume>2014</volume><issue>397</issue><fpage>1</fpage><lpage>23</lpage><pub-id pub-id-type="doi">10.3897/zookeys.397.7059</pub-id></mixed-citation></tp:treatment-meta><tp:nomenclature><tp:taxon-name>
                        <tp:taxon-name-part taxon-name-part-type="genus">Acritoptila</tp:taxon-name-part>
                        <tp:taxon-name-part taxon-name-part-type="species">crinita</tp:taxon-name-part>
                        <object-id xmlns:xlink="http://www.w3.org/1999/xlink" xlink:type="simple">http://species-id.net/wiki/Acritoptila_crinita</object-id>
                    </tp:taxon-name><tp:taxon-authority>Kelley</tp:taxon-authority><xref ref-type="fig" rid="F1">Figs 3</xref><xref ref-type="fig" rid="F1">, 4</xref><xref ref-type="fig" rid="F6">, 26</xref><xref ref-type="fig" rid="F7">, 32</xref><xref ref-type="fig" rid="F7">, 33</xref><xref ref-type="fig" rid="F8">, 35</xref><tp:nomenclature-citation-list><tp:nomenclature-citation><tp:taxon-name>Acritoptila crinita</tp:taxon-name><comment><xref ref-type="bibr" rid="B1">Kelley (1989</xref>: 193, figs 4, 13, 14).</comment></tp:nomenclature-citation><tp:nomenclature-citation><tp:taxon-name>Acritoptila karika</tp:taxon-name><comment> Oláh &amp; Johanson (2010a: 70), syn. n.</comment></tp:nomenclature-citation></tp:nomenclature-citation-list></tp:nomenclature><tp:treatment-sec sec-type="Revised diagnosis"><title>Revised diagnosis.</title><p>The males of this species are most closely similar to <italic><tp:taxon-name>Acritoptila chiasma</tp:taxon-name></italic> and <italic><tp:taxon-name>Acritoptila csavar</tp:taxon-name></italic> with which it shares the strongly reduced, fused form of the gonopods, and the slender, elongate ventro-lateral processes or parameres; but they can distinguished because in <italic><tp:taxon-name>Acritoptila crinita</tp:taxon-name></italic> the parameres are only slightly curved, not sinuous as in the other two species (<xref ref-type="fig" rid="F1">Figs 3</xref>, <xref ref-type="fig" rid="F1">4</xref>). In addition, <italic><tp:taxon-name>Acritoptila crinita</tp:taxon-name></italic> lacks the sharp apico-lateral spines seen on tergite X of <italic><tp:taxon-name>Acritoptila chiasma</tp:taxon-name></italic> and <italic><tp:taxon-name>Acritoptila csavar</tp:taxon-name></italic> and <italic><tp:taxon-name>Acritoptila crinita</tp:taxon-name></italic> has a pair of lateral digitiform apically setose processes on tergite X. Females are recognised by the very dark apices of the paired lobes of sternite IX. Larval and pupal cases are rectangular purses (<xref ref-type="fig" rid="F7">Fig. 32</xref>), obliquely sloped at each end, constructed of secretion with diatoms accreted smoothly into walls.</p><p>Male antennae each with 29–33 flagellomeres; forewing length, 1.5–2.0 mm (n = 10).</p><p>Female antennae each with 23 flagellomeres; forewing length, 2.8–2.1 mm (n = 10).</p></tp:treatment-sec><tp:treatment-sec sec-type="Remarks"><title>Remarks.</title><p>Of all species of <!--PageBreak--><italic><tp:taxon-name>Acritoptila</tp:taxon-name></italic>, <italic><tp:taxon-name>Acritoptila crinita</tp:taxon-name></italic> was collected most commonly by Johanson and colleagues in New Caledonia, often being taken in large numbers at sites in both the north and south. The males are readily recognised in ventral view by the fused, darkly sclerotized, rounded to heart-shaped ventral genitalic structure interpreted as the fused gonopods.</p><p>The features by which <xref ref-type="bibr" rid="B3">Oláh and Johanson (2010a)</xref> distinguished <italic><tp:taxon-name>Acritoptila karika</tp:taxon-name></italic> Oláh &amp; Johanson, 2010a from <italic><tp:taxon-name>Acritoptila crinita</tp:taxon-name></italic> are “… segment X without sclerotized apical structures; fused ring-shaped gonopods without dorsal projection; basal plate with short digitiform processes; and apex of the phallic organ with a lobe-like complex (not with spine-like structures)”; <italic><tp:taxon-name>Acritoptila karika</tp:taxon-name></italic> has “Segment X … slightly sclerotized horizontally…”. This is simply another interpretation of the sclerotization displayed in the type of <italic><tp:taxon-name>Acritoptila crinita</tp:taxon-name></italic>. <italic><tp:taxon-name>Acritoptila crinita</tp:taxon-name></italic> also has fused gonopods without a dorsal projection, but has the basal plate (= bilobed processes of <xref ref-type="bibr" rid="B1">Kelley (1989)</xref>) with short digitiform processes as in <italic><tp:taxon-name>Acritoptila karika</tp:taxon-name></italic>; and the phallic organ has the same apical features that can be interpreted as spiny or lobe-like. Hence we are synonymising <italic><tp:taxon-name>Acritoptila karika</tp:taxon-name></italic> with <italic><tp:taxon-name>Acritoptila crinita</tp:taxon-name></italic>. In fact, numerous male and female specimens identified as <italic><tp:taxon-name>Acritoptila crinita</tp:taxon-name></italic> were collected from the type locality of <italic><tp:taxon-name>Acritoptila karika</tp:taxon-name></italic>, and also at a site from which 2 paratypes were designated.</p></tp:treatment-sec><tp:treatment-sec sec-type="Material examined"><title>Material examined.</title><p>Holotype male: <!--PageBreak--><italic><tp:taxon-name>Acritoptila crinita</tp:taxon-name></italic> Kelley, New Caledonia, headwaters of Honailu River (BPBM); Holotype male: <italic><tp:taxon-name>Acritoptila karika</tp:taxon-name></italic> Oláh &amp; Johanson, New Caledonia, Province Nord, 50 m upstream bridge on Hienghène-Tnèdo road, 3.9 km S summit of Mt Tnèdo, 2.2 km E Tnèdo, <named-content xmlns:xlink="http://www.w3.org/1999/xlink" content-type="dwc:verbatimCoordinates" xlink:type="simple">20°43.085'S, 164°49.928'E</named-content>, loc#071 (MNHN); immatures, Province Nord, Bopope, 18.xii.1983, A Wells, (ANIC); numerous males and females, Province Nord, Amoa River, 23 m, loc 20, 12 km W Poindimié, <named-content xmlns:xlink="http://www.w3.org/1999/xlink" content-type="dwc:verbatimCoordinates" xlink:type="simple">22°58.092'S, 165°11.804'E</named-content>, light trap, 26.xi.2001, Johanson, Pape, Viklund (NHRS); 12 males, Province Sud, Monts Kwa Ne Mwa, on road between Noumea and Yaté, 2.0 km E Pic Mouirange, <named-content xmlns:xlink="http://www.w3.org/1999/xlink" content-type="dwc:verbatimCoordinates" xlink:type="simple">22°12.356'S, 166°40.798'E</named-content>, 220 m, 7–16.xi.2003, Malaise trap, loc#014, KAJ (NHRS); 1 male, Province Sud, Mt Dzumac, source stream of Ouinne River, near crosspoint to mountain track, <named-content xmlns:xlink="http://www.w3.org/1999/xlink" content-type="dwc:verbatimCoordinates" xlink:type="simple">22°02.439'S, 166°28.646'E</named-content>, 805 m, 18.xi–4.xii.2003, Malaise trap, loc#029, KAJ (NHRS); numerous males, females, Province Sud, Couvelée River at Haute Couvelée, 2.8 km SV summit of Mt Piditéré, 3.5 km NNE Dumbéa, <named-content xmlns:xlink="http://www.w3.org/1999/xlink" content-type="dwc:verbatimCoordinates" xlink:type="simple">22°07.405'S, 166°28.023'E</named-content>, 27 m, 28.xi.2003, light trap, loc#052, KAJ (NHRS); numerous males, females, Province Sud, Xwé Pemöu Stream, 300 m N bridge over Dathio River at Atè, 6.2 km WNW Thio, <named-content xmlns:xlink="http://www.w3.org/1999/xlink" content-type="dwc:verbatimCoordinates" xlink:type="simple">21.58835°S, 166.15117°E</named-content>, 13 m, 29.xi.2003, light trap, loc#056, KAJ (NHRS); 3 males, Province Sud, lower part of Dumbéa River, 1.0 km SSW bridge over Dumbéa River at Dumbéa, <named-content xmlns:xlink="http://www.w3.org/1999/xlink" content-type="dwc:verbatimCoordinates" xlink:type="simple">22°09.750'S, 166°26.700'E</named-content>, 0.5 m, 30.xi.2003, light trap, loc#058, KAJ (NHRS); numerous males, females, Province Nord, Wemwâdiu stream, 850 m E summit Kögi Mtn, 5 m upstream road, about 200 m S Tiwaka River, <named-content xmlns:xlink="http://www.w3.org/1999/xlink" content-type="dwc:verbatimCoordinates" xlink:type="simple">20°49.020'S, 165°14.165'E</named-content>, 24 m, 6–27.xii.2003, Malaise trap, loc#067, KAJ (NHRS); numerous males, Province Nord, 50 m upstream bridge on Hienghène-Tnèdo road, 3.9 km S summit of Mt Tnèda, 2.2 km E Tnèdo, <named-content xmlns:xlink="http://www.w3.org/1999/xlink" content-type="dwc:verbatimCoordinates" xlink:type="simple">20°43.085'S, 164°49.928'E</named-content>, 29 m, 7.xii.2003, light trap, loc#071, KAJ (NHRS); numerous males, females, Province Nord, 1 m upstream road, below waterfall on Hienghène-Tnèdo road, 2.2 km SSW summit of Mt Unpac, 4.9 km ESE Tnèdo, <named-content xmlns:xlink="http://www.w3.org/1999/xlink" content-type="dwc:verbatimCoordinates" xlink:type="simple">20.73879°S, 164.85508°E</named-content>, 7.xii.2003, light trap, loc#072, KAJ (NHRS); numerous males, females, Province Nord, 2.8 km ENE Bopope, Rivière Oua Mendiou, 100 m S RPN2 Koné-Poindimié, <named-content xmlns:xlink="http://www.w3.org/1999/xlink" content-type="dwc:verbatimCoordinates" xlink:type="simple">20°54.455'S, 165°06.300'E</named-content>, 78 m, 14.xii.2003, light trap, loc#119, KAJ (NHRS); 3 males (1 dissected by KAJ as B4), Province Nord, Wan Pwé On Stream, draining NNE side of Mt Panié, 3.9 km NW Cascade de Tao, <named-content xmlns:xlink="http://www.w3.org/1999/xlink" content-type="dwc:verbatimCoordinates" xlink:type="simple">20°31.820'S, 164°47.016'E</named-content>, 18.xii.2003, light trap, loc#085, KAJ (NHRS); 3 males, Province Nord, Bouérabate Stream, S Mont Ninndo, along road Barabache-Boulagoma, <named-content xmlns:xlink="http://www.w3.org/1999/xlink" content-type="dwc:verbatimCoordinates" xlink:type="simple">20°17.409'S, 164°11.242'E</named-content>, 60 m, 19.xii.2003–7.i.2004, Malaise trap, loc#089, KAJ (NHRS); numerous males, females, Province Nord, Rivière Néhoué, camp Amenage de Néhoué, <named-content xmlns:xlink="http://www.w3.org/1999/xlink" content-type="dwc:verbatimCoordinates" xlink:type="simple">20°25.015'S, 164°13.245'E</named-content>, 12 m, 19.xii.2003, light trap, loc#091, KAJ (NHRS); numerous males, females, Province Nord, Ponandou Tiôgé River at Kögi, 3.9 km SSW Touho, <named-content xmlns:xlink="http://www.w3.org/1999/xlink" content-type="dwc:verbatimCoordinates" xlink:type="simple">20°49.043'S, 165°13.551'E</named-content>, 25 m, 26.xii.2003, light trap, loc#100, KAJ (NHRS); numerous males, females, Province Nord, Plaine des Gaïacs, Rivière Rouge, 14.2 km NW summit of Mt Rouge, 50 m upstream road RT1 Noumea-Koné, <named-content xmlns:xlink="http://www.w3.org/1999/xlink" content-type="dwc:verbatimCoordinates" xlink:type="simple">20°31.573'S, 164°46.690'E</named-content>, 23 m, 2.i.2004, light trap, loc#104, KAJ (NHRS); 3 males, 2 females, Province Nord, Établissement thermal de la Crouen, along Riv. la Crouen, 30 m upstream road RM3, <named-content xmlns:xlink="http://www.w3.org/1999/xlink" content-type="dwc:verbatimCoordinates" xlink:type="simple">21°32.105'S, 165°53.319'E</named-content>, 15 m, 5.i.2004, Malaise trap, loc#110, KAJ (NHRS); males (1 dissected by KAJ as ‘Y’), Province Sud, Col d’Amieu, Xwé Ko River, on road to St. Forestière, <named-content xmlns:xlink="http://www.w3.org/1999/xlink" content-type="dwc:verbatimCoordinates" xlink:type="simple">21°35.612'S, 165°48.241'E</named-content>, 368 m, 8.i.2004, light trap, loc#114, KAJ (NHRS); 4 males, 3 females, Province Sud, Sarraméa, Xwê Wya River, <named-content xmlns:xlink="http://www.w3.org/1999/xlink" content-type="dwc:verbatimCoordinates" xlink:type="simple">21°38.318'S, 165°51.582'E</named-content>, 127 m, 17–18.i.2004, light trap, loc#121, KAJ (NHRS).</p></tp:treatment-sec><tp:treatment-sec><!--Section generated to contain objects referenced in tp:taxon-treatment.--><fig id="F1" position="float" orientation="portrait"><label>Figures 1–4.</label><caption><p><italic><tp:taxon-name>Acritoptila</tp:taxon-name></italic> male genitalia. <bold>1–2</bold> <italic><tp:taxon-name>Acritoptila disjuncta</tp:taxon-name></italic> Kelley ventral and lateral views <bold>3–4</bold> <italic><tp:taxon-name>Acritoptila crinita</tp:taxon-name></italic> Kelley ventral and lateral view. Abbreviations: gon = gonopod(s); pr = parameres; set pr = setose process; subg = subgenital process(es); VII–X = abdominal segments VII–X.</p></caption><graphic xmlns:xlink="http://www.w3.org/1999/xlink" xlink:href="zookeys-397-001-g001.jpg" position="float" orientation="portrait" xlink:type="simple"/></fig><fig id="F6" position="float" orientation="portrait"><label>Figures 24–29.</label><caption><p><italic><tp:taxon-name>Acritoptila</tp:taxon-name></italic> female terminalia. <bold>24–25</bold> <italic><tp:taxon-name>Acritoptila disjuncta</tp:taxon-name></italic> Kelley ventral and lateral views <bold>26</bold> <italic><tp:taxon-name>Acritoptila crinita</tp:taxon-name></italic> ventral view <bold>27</bold> <italic><tp:taxon-name>Acritoptila chiasma</tp:taxon-name></italic> Kelley ventral view <bold>28</bold> <italic><tp:taxon-name>Acritoptila amphapsis</tp:taxon-name></italic> Kelley ventral view <bold>29</bold> <italic><tp:taxon-name>Acritoptila parallela</tp:taxon-name></italic> sp. n. ventral view. Abbreviations: VIII–IX = abdominal segments VIII–IX.</p></caption><graphic xmlns:xlink="http://www.w3.org/1999/xlink" xlink:href="zookeys-397-001-g006.jpg" position="float" orientation="portrait" xlink:type="simple"/></fig><fig id="F7" position="float" orientation="portrait"><label>Figures 30–34.</label><caption><p><italic><tp:taxon-name>Acritoptila</tp:taxon-name></italic> larvae and cases. <bold>30–31</bold> <italic><tp:taxon-name>Acritoptila disjuncta</tp:taxon-name></italic> Kelley larva in sponge-covered case and larva removed from case, lateral view <bold>32–33</bold> <italic><tp:taxon-name>Acritoptila crinita</tp:taxon-name></italic> Kelley larva in case of secretion and (32a) embedded diatoms and larva removed from case, lateral view <bold>34</bold> <italic><tp:taxon-name>Acritoptila amphapsis</tp:taxon-name></italic> Kelley pupa in damaged sand grain case. Scale bars: <bold>30, 32</bold> = 0.5 mm; <bold>31, 33, 34</bold> = 1.0 mm.</p></caption><graphic xmlns:xlink="http://www.w3.org/1999/xlink" xlink:href="zookeys-397-001-g007.jpg" position="float" orientation="portrait" xlink:type="simple"/></fig><fig id="F8" position="float" orientation="portrait"><label>Figure 35.</label><caption><p>Maps of New Caledonia showing the collection sites for different species of <italic><tp:taxon-name>Acritoptila</tp:taxon-name></italic>.</p></caption><graphic xmlns:xlink="http://www.w3.org/1999/xlink" xlink:href="zookeys-397-001-g008.jpg" position="float" orientation="portrait" xlink:type="simple"/></fig></tp:treatment-sec><ref-list><ref id="B1"><mixed-citation xmlns:xlink="http://www.w3.org/1999/xlink" xlink:type="simple"><person-group><name name-style="western"><surname>Kelley</surname><given-names>RW</given-names></name></person-group> (<year>1989</year>) <article-title>New species of micro-caddisflies (Trichoptera: Hydroptilidae) from New Caledonia, Vanuatu and Fiji.</article-title><source>Proceedings of the Entomological Society of Washington</source><volume>91</volume>: <fpage>190</fpage>-<lpage>202</lpage>.</mixed-citation></ref><ref id="B3"><mixed-citation xmlns:xlink="http://www.w3.org/1999/xlink" xlink:type="simple"><person-group><name name-style="western"><surname>Oláh</surname><given-names>J</given-names></name><name name-style="western"><surname>Johanson</surname><given-names>KA</given-names></name></person-group> (<year>2010a</year>) <article-title>Description of 46 new Old World Hydroptilidae (Trichoptera).</article-title><source>Folia Entomologica Hungarica</source><volume>71</volume>: <fpage>65</fpage>-<lpage>155</lpage>.</mixed-citation></ref></ref-list></tp:taxon-treatment>
