# Supplementary material for: Review of the New Caledonian species of Acritoptila Wells, 1982 (Trichoptera, Insecta), with descriptions of 3 new species
Source: Zookeys. 2014 Apr 3;(397):1–23. doi: 10.3897/zookeys.397.7059 (PMC3978229; doi:10.3897/zookeys.397.7059)
Supplement: XML Treatment for Acritoptila chiasma [file zookeys.397.7059-treatment4.xml]

<!DOCTYPE tp:taxon-treatment
  PUBLIC "-//TaxonX//DTD Taxonomic Treatment Publishing DTD v0 20100105//EN" "tax-treatment-NSO.dtd">
<tp:taxon-treatment xmlns:tp="http://www.plazi.org/taxpub"><tp:treatment-meta><mixed-citation publication-type="journal"><person-group><name><surname>Wells</surname><given-names>Alice</given-names></name><name><surname>Johanson</surname><given-names>Kjell Arne</given-names></name></person-group><article-title>Review of the New Caledonian species of <italic>Acritoptila</italic> Wells, 1982 (Trichoptera, Insecta), with descriptions of 3 new species</article-title><source>Zookeys</source><day>3</day><month>4</month><year>2014</year><volume>2014</volume><issue>397</issue><fpage>1</fpage><lpage>23</lpage><pub-id pub-id-type="doi">10.3897/zookeys.397.7059</pub-id></mixed-citation></tp:treatment-meta><tp:nomenclature><tp:taxon-name>
                        <tp:taxon-name-part taxon-name-part-type="genus">Acritoptila</tp:taxon-name-part>
                        <tp:taxon-name-part taxon-name-part-type="species">chiasma</tp:taxon-name-part>
                        <object-id xmlns:xlink="http://www.w3.org/1999/xlink" xlink:type="simple">http://species-id.net/wiki/Acritoptila_chiasma</object-id>
                    </tp:taxon-name><tp:taxon-authority>Kelley</tp:taxon-authority><xref ref-type="fig" rid="F2">Figs 5–7</xref><xref ref-type="fig" rid="F6">, 27</xref><xref ref-type="fig" rid="F8">, 35</xref><tp:nomenclature-citation-list><tp:nomenclature-citation><tp:taxon-name>Acritoptila chiasma</tp:taxon-name><comment><xref ref-type="bibr" rid="B1">Kelley (1989</xref>: 192, figs 2, 11, 12).</comment></tp:nomenclature-citation></tp:nomenclature-citation-list></tp:nomenclature><tp:treatment-sec sec-type="Revised diagnosis"><title>Revised diagnosis.</title><p>Males of <italic><tp:taxon-name>Acritoptila chiasma</tp:taxon-name></italic> are similar to <italic><tp:taxon-name>Acritoptila crinita</tp:taxon-name></italic> and <italic><tp:taxon-name>Acritoptila csavar</tp:taxon-name></italic>, with which they share, in ventral view, the rather similar tongue-shaped form of the mid ventral genitalic structures interpreted as subgenital processes (<xref ref-type="fig" rid="F2">Fig. 5</xref>). The males are distinguished from <italic><tp:taxon-name>Acritoptila crinita</tp:taxon-name></italic> by having spiny apical processes apico-laterally on tergite X (<xref ref-type="fig" rid="F2">Fig. 6</xref>), which are hooked in <italic><tp:taxon-name>Acritoptila csavar</tp:taxon-name></italic> (<xref ref-type="fig" rid="F2">Fig. 9</xref>), and simply curved in <italic><tp:taxon-name>Acritoptila chiasma</tp:taxon-name></italic> (<xref ref-type="fig" rid="F2">Figs 6</xref>, <xref ref-type="fig" rid="F2">7</xref>). Neither <italic><tp:taxon-name>Acritoptila chiasma</tp:taxon-name></italic> nor <italic><tp:taxon-name>Acritoptila csavar</tp:taxon-name></italic> has the lateral setose processes seen on tergite X of <italic><tp:taxon-name>Acritoptila crinita</tp:taxon-name></italic>.</p><p>Male antennae each with 37–40 flagellomeres; forewing length, 2.0–2.1 mm (n = 3).</p></tp:treatment-sec><tp:treatment-sec sec-type="Material examined"><title>Material examined.</title><p>Holotype male: New Caledonia, mountain stream up Boulari River, (BPBM); 3 males (2 on slides), 4 females (1 on slide), Province Sud, lower part Rivière des Pirogues, 800 m WNW summit of Mont Imbaah, 4.7 km E Lucky Creek in Plum, <named-content xmlns:xlink="http://www.w3.org/1999/xlink" content-type="dwc:verbatimCoordinates" xlink:type="simple">22°18.559'S, 166°41.227'E</named-content>, 1.3 m, 1.xii.2003, light trap, loc#059, KAJ (NHRS); 1 male, Province Sud, Mt Dzumac, source stream of Ouinne River, at crosspoint to mountain track, <named-content xmlns:xlink="http://www.w3.org/1999/xlink" content-type="dwc:verbatimCoordinates" xlink:type="simple">22°02.218'S, 166°28.566'E</named-content>, 797 m, 18.xi.2003, light trap, loc#032, KAJ (NHRS).</p><!--PageBreak--></tp:treatment-sec><tp:treatment-sec sec-type="Remarks"><title>Remarks.</title><p>The features separating <!--PageBreak--><italic><tp:taxon-name>Acritoptila chiasma</tp:taxon-name></italic> from <italic><tp:taxon-name>Acritoptila csavar</tp:taxon-name></italic> are weak, but appear to be definitive. In the diagnosis of <italic><tp:taxon-name>Acritoptila chiasma</tp:taxon-name></italic>, <xref ref-type="bibr" rid="B1">Kelley (1989)</xref> states that species “is most closely related to <italic><tp:taxon-name>Acritoptila crinita</tp:taxon-name></italic>”, but has the tenth tergum “quite distinctive”. However, <italic><tp:taxon-name>Acritoptila chiasma</tp:taxon-name></italic> more closely resembles <italic><tp:taxon-name>Acritoptila csavar</tp:taxon-name></italic>, both having gonopods of similar shape and stout spiny processes laterally on tergite X, whereas <italic><tp:taxon-name>Acritoptila crinita</tp:taxon-name></italic> has the gonopods forming a tight sphere and on tergite X has slightly sclerotized, weakly curved, lateral processes. <italic><tp:taxon-name>Acritoptila chiasma</tp:taxon-name></italic> differs from <italic><tp:taxon-name>Acritoptila csavar</tp:taxon-name></italic> in having in ventral the structure representing the fused gonopods more rounded, and in dorsal view the apical angles of tergite X acute and in lateral view the spine on tergite X curved ventrad, rather than dorsad. This species has been collected only in the far south of the island.</p></tp:treatment-sec><tp:treatment-sec><!--Section generated to contain objects referenced in tp:taxon-treatment.--><fig id="F2" position="float" orientation="portrait"><label>Figures 5–10.</label><caption><p><italic><tp:taxon-name>Acritoptila</tp:taxon-name></italic> male genitalia. <bold>5–7</bold> <italic><tp:taxon-name>Acritoptila chiasma</tp:taxon-name></italic> Kelley ventral view, dorsal view of paramere and spines, and lateral view <bold>8–10</bold> <italic><tp:taxon-name>Acritoptila csavar</tp:taxon-name></italic> Oláh &amp; Johanson ventral view, dorsal view of paramere and spines, and lateral view. Abbreviations: gon = gonopod(s); ph = phallic apparatus; pr = parameres; sp = spine on tergite X; subg = subgenital process(es); VII–X = abdominal segments VII–X.</p></caption><graphic xmlns:xlink="http://www.w3.org/1999/xlink" xlink:href="zookeys-397-001-g002.jpg" position="float" orientation="portrait" xlink:type="simple"/></fig><fig id="F6" position="float" orientation="portrait"><label>Figures 24–29.</label><caption><p><italic><tp:taxon-name>Acritoptila</tp:taxon-name></italic> female terminalia. <bold>24–25</bold> <italic><tp:taxon-name>Acritoptila disjuncta</tp:taxon-name></italic> Kelley ventral and lateral views <bold>26</bold> <italic><tp:taxon-name>Acritoptila crinita</tp:taxon-name></italic> ventral view <bold>27</bold> <italic><tp:taxon-name>Acritoptila chiasma</tp:taxon-name></italic> Kelley ventral view <bold>28</bold> <italic><tp:taxon-name>Acritoptila amphapsis</tp:taxon-name></italic> Kelley ventral view <bold>29</bold> <italic><tp:taxon-name>Acritoptila parallela</tp:taxon-name></italic> sp. n. ventral view. Abbreviations: VIII–IX = abdominal segments VIII–IX.</p></caption><graphic xmlns:xlink="http://www.w3.org/1999/xlink" xlink:href="zookeys-397-001-g006.jpg" position="float" orientation="portrait" xlink:type="simple"/></fig><fig id="F8" position="float" orientation="portrait"><label>Figure 35.</label><caption><p>Maps of New Caledonia showing the collection sites for different species of <italic><tp:taxon-name>Acritoptila</tp:taxon-name></italic>.</p></caption><graphic xmlns:xlink="http://www.w3.org/1999/xlink" xlink:href="zookeys-397-001-g008.jpg" position="float" orientation="portrait" xlink:type="simple"/></fig></tp:treatment-sec><ref-list><ref id="B1"><mixed-citation xmlns:xlink="http://www.w3.org/1999/xlink" xlink:type="simple"><person-group><name name-style="western"><surname>Kelley</surname><given-names>RW</given-names></name></person-group> (<year>1989</year>) <article-title>New species of micro-caddisflies (Trichoptera: Hydroptilidae) from New Caledonia, Vanuatu and Fiji.</article-title><source>Proceedings of the Entomological Society of Washington</source><volume>91</volume>: <fpage>190</fpage>-<lpage>202</lpage>.</mixed-citation></ref></ref-list></tp:taxon-treatment>
