# Supplementary material for: Review of the New Caledonian species of Acritoptila Wells, 1982 (Trichoptera, Insecta), with descriptions of 3 new species
Source: Zookeys. 2014 Apr 3;(397):1–23. doi: 10.3897/zookeys.397.7059 (PMC3978229; doi:10.3897/zookeys.397.7059)
Supplement: XML Treatment for Acritoptila csavar [file zookeys.397.7059-treatment5.xml]

<!DOCTYPE tp:taxon-treatment
  PUBLIC "-//TaxonX//DTD Taxonomic Treatment Publishing DTD v0 20100105//EN" "tax-treatment-NSO.dtd">
<tp:taxon-treatment xmlns:tp="http://www.plazi.org/taxpub"><tp:treatment-meta><mixed-citation publication-type="journal"><person-group><name><surname>Wells</surname><given-names>Alice</given-names></name><name><surname>Johanson</surname><given-names>Kjell Arne</given-names></name></person-group><article-title>Review of the New Caledonian species of <italic>Acritoptila</italic> Wells, 1982 (Trichoptera, Insecta), with descriptions of 3 new species</article-title><source>Zookeys</source><day>3</day><month>4</month><year>2014</year><volume>2014</volume><issue>397</issue><fpage>1</fpage><lpage>23</lpage><pub-id pub-id-type="doi">10.3897/zookeys.397.7059</pub-id></mixed-citation></tp:treatment-meta><tp:nomenclature><tp:taxon-name>
                        <tp:taxon-name-part taxon-name-part-type="genus">Acritoptila</tp:taxon-name-part>
                        <tp:taxon-name-part taxon-name-part-type="species">csavar</tp:taxon-name-part>
                        <object-id xmlns:xlink="http://www.w3.org/1999/xlink" xlink:type="simple">http://species-id.net/wiki/Acritoptila_csavar</object-id>
                    </tp:taxon-name><tp:taxon-authority>Oláh &amp; Johanson</tp:taxon-authority><xref ref-type="fig" rid="F2">Figs 8–10</xref><tp:nomenclature-citation-list><tp:nomenclature-citation><tp:taxon-name>Acritoptila csavar</tp:taxon-name><comment> Oláh &amp; Johanson (2010a: 70, figs 1–3).</comment></tp:nomenclature-citation></tp:nomenclature-citation-list></tp:nomenclature><tp:treatment-sec sec-type="Revised diagnosis"><title>Revised diagnosis.</title><p>Males of <italic><tp:taxon-name>Acritoptila csavar</tp:taxon-name></italic> most closely resemble those of <italic><tp:taxon-name>Acritoptila chiasma</tp:taxon-name></italic>, from which it they are distinguished by the presence of hooked (<xref ref-type="fig" rid="F2">Fig. 9</xref>) rather than gently curving (<xref ref-type="fig" rid="F2">Fig. 6</xref>) apico-lateral spines on tergite X (also see diagnoses for <italic><tp:taxon-name>Acritoptila crinita</tp:taxon-name></italic> and <italic><tp:taxon-name>Acritoptila chiasma</tp:taxon-name></italic>), and in ventral view by the paler and more ovoid shape of the fused gonopods.</p><p>Male antennae each with 39–40 flagellomeres; forewing length, 2.0–2.3 mm (n = 6).</p></tp:treatment-sec><tp:treatment-sec sec-type="Material examined"><title>Material examined.</title><p>Paratype male, Province Sud, Tamoa River, 700 m S road RT1 between Noumea and La Foa, <named-content xmlns:xlink="http://www.w3.org/1999/xlink" content-type="dwc:verbatimCoordinates" xlink:type="simple">22°04.518'S, 166°16.592'E</named-content>, 19.xi.2003, light trap, loc#033, KAJ (NHRS); 5 males (2 on slides), Province Nord, Ponandou Tiôgé River at Kögi, 3.9 km SSW Touho, <named-content xmlns:xlink="http://www.w3.org/1999/xlink" content-type="dwc:verbatimCoordinates" xlink:type="simple">20°49.043'S, 165°13.551'E</named-content>, 25 m, 26.xii.2003, light trap, loc#100, KAJ (NHRS); 3 males (KAJ sp ‘G’), New Caledonia, Province Nord, Forêt Plate, Ouendé River, at 2.5 km WNW summit of Katépouenda, 23.3 km E Pouembout, <named-content xmlns:xlink="http://www.w3.org/1999/xlink" content-type="dwc:verbatimCoordinates" xlink:type="simple">21°07.490'S, 165°06.723'E</named-content>, 470 m, 8–15.i.2004, Malaise trap, loc#112, KAJ (NHRS).</p></tp:treatment-sec><tp:treatment-sec sec-type="Remarks"><title>Remarks.</title><p>Few specimens of this species have been collected, several from the north and several from the south (<xref ref-type="fig" rid="F8">Fig. 35</xref>). See also Remarks under <italic><tp:taxon-name>Acritoptila chiasma</tp:taxon-name></italic>.</p></tp:treatment-sec><tp:treatment-sec><!--Section generated to contain objects referenced in tp:taxon-treatment.--><fig id="F2" position="float" orientation="portrait"><label>Figures 5–10.</label><caption><p><italic><tp:taxon-name>Acritoptila</tp:taxon-name></italic> male genitalia. <bold>5–7</bold> <italic><tp:taxon-name>Acritoptila chiasma</tp:taxon-name></italic> Kelley ventral view, dorsal view of paramere and spines, and lateral view <bold>8–10</bold> <italic><tp:taxon-name>Acritoptila csavar</tp:taxon-name></italic> Oláh &amp; Johanson ventral view, dorsal view of paramere and spines, and lateral view. Abbreviations: gon = gonopod(s); ph = phallic apparatus; pr = parameres; sp = spine on tergite X; subg = subgenital process(es); VII–X = abdominal segments VII–X.</p></caption><graphic xmlns:xlink="http://www.w3.org/1999/xlink" xlink:href="zookeys-397-001-g002.jpg" position="float" orientation="portrait" xlink:type="simple"/></fig><fig id="F8" position="float" orientation="portrait"><label>Figure 35.</label><caption><p>Maps of New Caledonia showing the collection sites for different species of <italic><tp:taxon-name>Acritoptila</tp:taxon-name></italic>.</p></caption><graphic xmlns:xlink="http://www.w3.org/1999/xlink" xlink:href="zookeys-397-001-g008.jpg" position="float" orientation="portrait" xlink:type="simple"/></fig></tp:treatment-sec></tp:taxon-treatment>
