# Supplementary material for: Review of the New Caledonian species of Acritoptila Wells, 1982 (Trichoptera, Insecta), with descriptions of 3 new species
Source: Zookeys. 2014 Apr 3;(397):1–23. doi: 10.3897/zookeys.397.7059 (PMC3978229; doi:10.3897/zookeys.397.7059)
Supplement: XML Treatment for Acritoptila glossocercus [file zookeys.397.7059-treatment6.xml]

<!DOCTYPE tp:taxon-treatment
  PUBLIC "-//TaxonX//DTD Taxonomic Treatment Publishing DTD v0 20100105//EN" "tax-treatment-NSO.dtd">
<tp:taxon-treatment xmlns:tp="http://www.plazi.org/taxpub"><tp:treatment-meta><mixed-citation publication-type="journal"><person-group><name><surname>Wells</surname><given-names>Alice</given-names></name><name><surname>Johanson</surname><given-names>Kjell Arne</given-names></name></person-group><article-title>Review of the New Caledonian species of <italic>Acritoptila</italic> Wells, 1982 (Trichoptera, Insecta), with descriptions of 3 new species</article-title><source>Zookeys</source><day>3</day><month>4</month><year>2014</year><volume>2014</volume><issue>397</issue><fpage>1</fpage><lpage>23</lpage><pub-id pub-id-type="doi">10.3897/zookeys.397.7059</pub-id></mixed-citation></tp:treatment-meta><tp:nomenclature><tp:taxon-name>
                        <tp:taxon-name-part taxon-name-part-type="genus">Acritoptila</tp:taxon-name-part>
                        <tp:taxon-name-part taxon-name-part-type="species">glossocercus</tp:taxon-name-part>
                        <object-id xmlns:xlink="http://www.w3.org/1999/xlink" xlink:type="simple">http://species-id.net/wiki/Acritoptila_glossocercus</object-id>
                    </tp:taxon-name><tp:taxon-authority>Kelley</tp:taxon-authority><xref ref-type="fig" rid="F3">Figs 11</xref><xref ref-type="fig" rid="F3">, 12</xref><tp:nomenclature-citation-list><tp:nomenclature-citation><tp:taxon-name>Acritoptila glossocercus</tp:taxon-name><comment><xref ref-type="bibr" rid="B1">Kelley (1989</xref>: 193, figs 7, 17, 18).</comment></tp:nomenclature-citation></tp:nomenclature-citation-list></tp:nomenclature><tp:treatment-sec sec-type="Diagnosis"><title>Diagnosis.</title><p>This species is distinctive in the genus in having a single mid-ventral very darkly sclerotized tongue-like process, interpreted as the fused gonopods. It groups with <italic><tp:taxon-name>Acritoptila crinita</tp:taxon-name></italic>, <italic><tp:taxon-name>Acritoptila chiasma</tp:taxon-name></italic> and <italic><tp:taxon-name>Acritoptila csavar</tp:taxon-name></italic> in having filamentous parameres, but particularly with <italic><tp:taxon-name>Acritoptila crinita</tp:taxon-name></italic> in having paired setose processes laterally on tergite X (<xref ref-type="fig" rid="F3">Figs 11</xref>, <xref ref-type="fig" rid="F3">12</xref>).</p><fig id="F3" position="float" orientation="portrait"><label>Figures 11–16.</label><caption><p><italic><tp:taxon-name>Acritoptila</tp:taxon-name></italic> male genitalia. <bold>11–12</bold> <italic><tp:taxon-name>Acritoptila glossocercus</tp:taxon-name></italic> Kelley ventral and lateral views <bold>13–14</bold> <italic><tp:taxon-name>Acritoptila parallela</tp:taxon-name></italic> sp. n. ventral and lateral views <bold>15–16</bold> <italic><tp:taxon-name>Acritoptila amphapsis</tp:taxon-name></italic> Kelley ventral and lateral views. Abbreviations: gon = gonopod(s); ph = phallic apparatus; pr = parameres; set pr = setose process; subg = subgenital process(es); VII-X = abdominal segment VII–X.</p></caption><graphic xmlns:xlink="http://www.w3.org/1999/xlink" xlink:href="zookeys-397-001-g003.jpg" position="float" orientation="portrait" xlink:type="simple"/></fig></tp:treatment-sec><tp:treatment-sec sec-type="Revised description"><title>Revised description.</title><p>Male antennae each with 29–32 flagellomeres, with large sensilla placodea on surfaces; forewing length, 1.9–2.3 mm (n = 7). Male genitalia (<xref ref-type="fig" rid="F3">Figs 11</xref>, <xref ref-type="fig" rid="F3">12</xref>). Abdominal segment VII bearing a slender elongate process mid-ventrally. Abdominal segment VIII much shorter than IX, which is excavated mid-ventrally, accommodating darkly sclerotized, rugose tongue-like process interpreted as fused gonopods. <!--PageBreak--><!--PageBreak-->Abdominal segment X broad based, concave apically, with two small spines medially, and laterally an elongate apically setose process. Subgenital processes, in ventral view, in form of small conical lobes, each bearing a robust seta meso-ventrally; dorsally a pair of membranous setose lobes. Paired thread-like straight parameres extend distally from robust apodemes arising from base of segment IX. Phallic apparatus stout, constricted sub-apically, a strap-like band at apex. Female unknown.</p></tp:treatment-sec><tp:treatment-sec sec-type="Remarks"><title>Remarks.</title><p>Upon examination, the holotype male was found to be identical in all respects with a group of specimens collected from the sites listed below, save in the form of the mid-ventral structure illustrated and described by <xref ref-type="bibr" rid="B1">Kelley (1989</xref>: 193) as “tongue-shaped in caudal view”, yet shown as a small rounded structure in his figure of ventral view (<xref ref-type="fig" rid="F4">Fig. 17</xref>, <xref ref-type="fig" rid="F3">Fig. 11</xref>). In fact, in the type this structure has been broken off (from Kelley’s fig. 7, it appears it may have been intact when he drew his lateral view). The few known specimens of <italic><tp:taxon-name>Acritoptila glossocercus</tp:taxon-name></italic> were all collected in northern New Caledonia (<xref ref-type="fig" rid="F8">Fig. 35</xref>).</p></tp:treatment-sec><tp:treatment-sec sec-type="Material examined"><title>Material examined.</title><p>Holotype male: New Caledonia, mountain stream up Boulari River, (BPBM); 1 male, Province Sud, Monts Kwa Ne Mwa, on road between Noumea and Yaté, Rivière des Pirogues, <named-content xmlns:xlink="http://www.w3.org/1999/xlink" content-type="dwc:verbatimCoordinates" xlink:type="simple">22°11.225'S, 166°43.338'E</named-content>, 100 m, 7.xi.2003, light trap, loc#016, KAJ (NHRS); 9 males (3 on slides), Province Nord, 50 m upstream bridge on Hienghène-Tnèdo road, 3.9 km S summit of Mt Tnèda, 2.2 km E Tnèdo, <named-content xmlns:xlink="http://www.w3.org/1999/xlink" content-type="dwc:verbatimCoordinates" xlink:type="simple">20°43.085'S, 164°49.928'E</named-content>, 29 m, 7.xii.2003, light trap, loc#071, KAJ (NHRS); 3 males, New Caledonia, Province Nord, Ponandou Tiôgé River at Kögi, 3.9 km SSW Touho, <named-content xmlns:xlink="http://www.w3.org/1999/xlink" content-type="dwc:verbatimCoordinates" xlink:type="simple">20°49.043'S, 165°13.551'E</named-content>, 25 m, 26.xii.2003, light trap, loc#100, KAJ (NHRS); 1 male (on slide), Province Nord, Bouérabate Stream, S Mont Ninndo, along road Barabache-Boulagoma, <named-content xmlns:xlink="http://www.w3.org/1999/xlink" content-type="dwc:verbatimCoordinates" xlink:type="simple">20°17.409'S, 164°11.242'E</named-content>, 60 m, 19.xii.2003–7.i.2004, Malaise trap, loc#089, KAJ (NHRS).</p></tp:treatment-sec><tp:treatment-sec><!--Section generated to contain objects referenced in tp:taxon-treatment.--><fig id="F4" position="float" orientation="portrait"><label>Figures 17–21.</label><caption><p><italic><tp:taxon-name>Acritoptila</tp:taxon-name></italic> male genitalia. <bold>17</bold> <italic><tp:taxon-name>Acritoptila planichela</tp:taxon-name></italic> Kelley ventral view <bold>18–19</bold> <italic><tp:taxon-name>Acritoptila forficata</tp:taxon-name></italic> sp. n. ventral and lateral views <bold>20</bold> <italic><tp:taxon-name>Acritoptila ouenghica</tp:taxon-name></italic> Wells ventral view <bold>21</bold> <italic><tp:taxon-name>Acritoptila macrospina</tp:taxon-name></italic> sp. n. lateral view. Abbreviations: gon = gonopod (s); ph = phallic apparatus; pr = parameres; subg = subgenital process(es); VIII-X = abdominal segments VIII-X.</p></caption><graphic xmlns:xlink="http://www.w3.org/1999/xlink" xlink:href="zookeys-397-001-g004.jpg" position="float" orientation="portrait" xlink:type="simple"/></fig><fig id="F8" position="float" orientation="portrait"><label>Figure 35.</label><caption><p>Maps of New Caledonia showing the collection sites for different species of <italic><tp:taxon-name>Acritoptila</tp:taxon-name></italic>.</p></caption><graphic xmlns:xlink="http://www.w3.org/1999/xlink" xlink:href="zookeys-397-001-g008.jpg" position="float" orientation="portrait" xlink:type="simple"/></fig></tp:treatment-sec><ref-list><ref id="B1"><mixed-citation xmlns:xlink="http://www.w3.org/1999/xlink" xlink:type="simple"><person-group><name name-style="western"><surname>Kelley</surname><given-names>RW</given-names></name></person-group> (<year>1989</year>) <article-title>New species of micro-caddisflies (Trichoptera: Hydroptilidae) from New Caledonia, Vanuatu and Fiji.</article-title><source>Proceedings of the Entomological Society of Washington</source><volume>91</volume>: <fpage>190</fpage>-<lpage>202</lpage>.</mixed-citation></ref></ref-list></tp:taxon-treatment>
