# Supplementary material for: Review of the New Caledonian species of Acritoptila Wells, 1982 (Trichoptera, Insecta), with descriptions of 3 new species
Source: Zookeys. 2014 Apr 3;(397):1–23. doi: 10.3897/zookeys.397.7059 (PMC3978229; doi:10.3897/zookeys.397.7059)
Supplement: XML Treatment for Acritoptila parallela [file zookeys.397.7059-treatment7.xml]

<!DOCTYPE tp:taxon-treatment
  PUBLIC "-//TaxonX//DTD Taxonomic Treatment Publishing DTD v0 20100105//EN" "tax-treatment-NSO.dtd">
<tp:taxon-treatment xmlns:tp="http://www.plazi.org/taxpub"><tp:treatment-meta><mixed-citation publication-type="journal"><person-group><name><surname>Wells</surname><given-names>Alice</given-names></name><name><surname>Johanson</surname><given-names>Kjell Arne</given-names></name></person-group><article-title>Review of the New Caledonian species of <italic>Acritoptila</italic> Wells, 1982 (Trichoptera, Insecta), with descriptions of 3 new species</article-title><source>Zookeys</source><day>3</day><month>4</month><year>2014</year><volume>2014</volume><issue>397</issue><fpage>1</fpage><lpage>23</lpage><pub-id pub-id-type="doi">10.3897/zookeys.397.7059</pub-id></mixed-citation></tp:treatment-meta><tp:nomenclature><tp:taxon-name>
                        <tp:taxon-name-part taxon-name-part-type="genus">Acritoptila</tp:taxon-name-part>
                        <tp:taxon-name-part taxon-name-part-type="species">parallela</tp:taxon-name-part>
                        <object-id xmlns:xlink="http://www.w3.org/1999/xlink" content-type="zoobank" xlink:type="simple">http://zoobank.org/F31DAC91-2622-4DB5-AE43-C429A7D49EA6</object-id>
                        <object-id xmlns:xlink="http://www.w3.org/1999/xlink" xlink:type="simple">http://species-id.net/wiki/Acritoptila_parallela</object-id>
                    </tp:taxon-name><tp:taxon-status xmlns:xlink="http://www.w3.org/1999/xlink" xlink:type="simple">sp. n.</tp:taxon-status><xref ref-type="fig" rid="F3">Figs 13</xref><xref ref-type="fig" rid="F3">, 14</xref><xref ref-type="fig" rid="F6">, 29</xref><xref ref-type="fig" rid="F8">, 35</xref></tp:nomenclature><tp:treatment-sec sec-type="Diagnosis"><title>Diagnosis.</title><p>This species resembles <italic><tp:taxon-name>Acritoptila glossocercus</tp:taxon-name></italic>, <italic><tp:taxon-name>Acritoptila chiasma</tp:taxon-name></italic>, <italic><tp:taxon-name>Acritoptila csavar</tp:taxon-name></italic> and <italic><tp:taxon-name>Acritoptila crinita</tp:taxon-name></italic> in having elongate ventro-lateral spiny parameres, but differs in that apico-laterally abdominal segment VIII is produced to form pronounced lateral lobes that extend distally beyond the apices of gonopods, and gonopods and subgenital processes appear in ventral view to form a single broad-base, medially constricted plate. The females have a small elongate anchor-shaped marking ventrally on abdominal segment IX.</p></tp:treatment-sec><tp:treatment-sec sec-type="Description, male"><title>Description, male.</title><p>Male antennae each with 27–29 flagellomeres, bicoloured, apical 4 segments pale, more proximally 11 dark, rest pale; forewing length 2.0–2.2 mm (n = 6). Female antennae each with 24 flagellomeres; forewing length 2.1–2.2 mm (n = 2). Male genitalia (<xref ref-type="fig" rid="F3">Figs 13</xref>, <xref ref-type="fig" rid="F3">14</xref>). Abdominal segment VII bearing slender elongate <!--PageBreak-->spine midventrally. Abdominal segment IX produced posteriorly, forming parallel-sided lobes, in lateral view segment narrows abruptly towards rounded apices. Gonopods and subgenital processes in ventral view appear to be fused to form a plate, broad at base, constricted medially, bearing a pair of dark knob-like setae at apico-lateral angles. Paired thread-like almost straight parameres extend distally from robust apodemes arising at base of segment IX. Phallic apparatus narrow, dilated towards apex, a sharp, sclerotized spur at right angles apically. Female genitalia (<xref ref-type="fig" rid="F6">Fig. 29</xref>). Abdominal segment IX in ventral view with a pair of lobes laterally and median anchor-shaped gland.</p></tp:treatment-sec><tp:treatment-sec sec-type="Material examined"><title>Material examined.</title><p><bold>Holotype:</bold> male, New Caledonia, Province Nord, Mt Panié, stream at camp, <named-content xmlns:xlink="http://www.w3.org/1999/xlink" content-type="dwc:verbatimCoordinates" xlink:type="simple">20.58139°S, 164.76444°E</named-content>, 1310 m, 9.xii.2003–2.i.2004, Malaise trap, loc#074, KAJ, (MNHP); <bold>paratypes:</bold> 12 males (2 on slides), 12 females (2 on slides), same data as for holotype (NHRS).</p></tp:treatment-sec><tp:treatment-sec sec-type="Etymology"><title>Etymology.</title><p><italic>parallela</italic>, named for the nearly parallel arrangement of several structures in the male genitalia.</p></tp:treatment-sec><tp:treatment-sec sec-type="Remarks"><title>Remarks.</title><p><italic><tp:taxon-name>Acritoptila parallela</tp:taxon-name></italic> is known only from the type locality in the northeast of the island.</p></tp:treatment-sec><tp:treatment-sec><!--Section generated to contain objects referenced in tp:taxon-treatment.--><fig id="F3" position="float" orientation="portrait"><label>Figures 11–16.</label><caption><p><italic><tp:taxon-name>Acritoptila</tp:taxon-name></italic> male genitalia. <bold>11–12</bold> <italic><tp:taxon-name>Acritoptila glossocercus</tp:taxon-name></italic> Kelley ventral and lateral views <bold>13–14</bold> <italic><tp:taxon-name>Acritoptila parallela</tp:taxon-name></italic> sp. n. ventral and lateral views <bold>15–16</bold> <italic><tp:taxon-name>Acritoptila amphapsis</tp:taxon-name></italic> Kelley ventral and lateral views. Abbreviations: gon = gonopod(s); ph = phallic apparatus; pr = parameres; set pr = setose process; subg = subgenital process(es); VII-X = abdominal segment VII–X.</p></caption><graphic xmlns:xlink="http://www.w3.org/1999/xlink" xlink:href="zookeys-397-001-g003.jpg" position="float" orientation="portrait" xlink:type="simple"/></fig><fig id="F6" position="float" orientation="portrait"><label>Figures 24–29.</label><caption><p><italic><tp:taxon-name>Acritoptila</tp:taxon-name></italic> female terminalia. <bold>24–25</bold> <italic><tp:taxon-name>Acritoptila disjuncta</tp:taxon-name></italic> Kelley ventral and lateral views <bold>26</bold> <italic><tp:taxon-name>Acritoptila crinita</tp:taxon-name></italic> ventral view <bold>27</bold> <italic><tp:taxon-name>Acritoptila chiasma</tp:taxon-name></italic> Kelley ventral view <bold>28</bold> <italic><tp:taxon-name>Acritoptila amphapsis</tp:taxon-name></italic> Kelley ventral view <bold>29</bold> <italic><tp:taxon-name>Acritoptila parallela</tp:taxon-name></italic> sp. n. ventral view. Abbreviations: VIII–IX = abdominal segments VIII–IX.</p></caption><graphic xmlns:xlink="http://www.w3.org/1999/xlink" xlink:href="zookeys-397-001-g006.jpg" position="float" orientation="portrait" xlink:type="simple"/></fig><fig id="F8" position="float" orientation="portrait"><label>Figure 35.</label><caption><p>Maps of New Caledonia showing the collection sites for different species of <italic><tp:taxon-name>Acritoptila</tp:taxon-name></italic>.</p></caption><graphic xmlns:xlink="http://www.w3.org/1999/xlink" xlink:href="zookeys-397-001-g008.jpg" position="float" orientation="portrait" xlink:type="simple"/></fig></tp:treatment-sec></tp:taxon-treatment>
