# Supplementary material for: Review of the New Caledonian species of Acritoptila Wells, 1982 (Trichoptera, Insecta), with descriptions of 3 new species
Source: Zookeys. 2014 Apr 3;(397):1–23. doi: 10.3897/zookeys.397.7059 (PMC3978229; doi:10.3897/zookeys.397.7059)
Supplement: XML Treatment for Acritoptila amphapsis [file zookeys.397.7059-treatment8.xml]

<!DOCTYPE tp:taxon-treatment
  PUBLIC "-//TaxonX//DTD Taxonomic Treatment Publishing DTD v0 20100105//EN" "tax-treatment-NSO.dtd">
<tp:taxon-treatment xmlns:tp="http://www.plazi.org/taxpub"><tp:treatment-meta><mixed-citation publication-type="journal"><person-group><name><surname>Wells</surname><given-names>Alice</given-names></name><name><surname>Johanson</surname><given-names>Kjell Arne</given-names></name></person-group><article-title>Review of the New Caledonian species of <italic>Acritoptila</italic> Wells, 1982 (Trichoptera, Insecta), with descriptions of 3 new species</article-title><source>Zookeys</source><day>3</day><month>4</month><year>2014</year><volume>2014</volume><issue>397</issue><fpage>1</fpage><lpage>23</lpage><pub-id pub-id-type="doi">10.3897/zookeys.397.7059</pub-id></mixed-citation></tp:treatment-meta><tp:nomenclature><tp:taxon-name>
                        <tp:taxon-name-part taxon-name-part-type="genus">Acritoptila</tp:taxon-name-part>
                        <tp:taxon-name-part taxon-name-part-type="species">amphapsis</tp:taxon-name-part>
                        <object-id xmlns:xlink="http://www.w3.org/1999/xlink" xlink:type="simple">http://species-id.net/wiki/Acritoptila_amphapsis</object-id>
                    </tp:taxon-name><tp:taxon-authority>Kelley</tp:taxon-authority><xref ref-type="fig" rid="F3">Figs 15</xref><xref ref-type="fig" rid="F3">, 16</xref><xref ref-type="fig" rid="F6">, 28</xref><xref ref-type="fig" rid="F7">, 34</xref><xref ref-type="fig" rid="F8">, 35</xref><tp:nomenclature-citation-list><tp:nomenclature-citation><tp:taxon-name>Acritoptila amphapsis</tp:taxon-name><comment><xref ref-type="bibr" rid="B1">Kelley (1989</xref>: 191, figs 1, 9, 10); <xref ref-type="bibr" rid="B8">Wells (1995</xref>: 238, fig. 17).</comment></tp:nomenclature-citation></tp:nomenclature-citation-list></tp:nomenclature><tp:treatment-sec sec-type="Revised diagnosis"><title>Revised diagnosis.</title><p>Males of <italic><tp:taxon-name>Acritoptila amphapsis</tp:taxon-name></italic> are distinctive, being distinguished from males of other <italic><tp:taxon-name>Acritoptila</tp:taxon-name></italic> species by their genitalia in ventral view with parameres in form of pair of mesally directed, horn-like spines postero-lateral to gonopods (<xref ref-type="fig" rid="F3">Fig. 15</xref>) and, in lateral view, coarsely hooked apices of the “ventral processes” (as termed by <xref ref-type="bibr" rid="B1">Kelley 1989</xref>), here interpreted as subgenital processes (<xref ref-type="fig" rid="F3">Figs 15</xref>, <xref ref-type="fig" rid="F3">16</xref>). Females are distinguished by the apico-mesal concavity and sclerotised plate-like gland on sternite VIII (<xref ref-type="fig" rid="F6">Fig. 28</xref>). Male antennae each with 31–35 flagellomeres, bicoloured with distal dark band of 9 flagellomeres followed by 9 pale flagellomeres apically; forewing length, 1.9–2.0 mm (n = 4). Female antennae each with 24–26 flagellomeres, bicoloured with distal dark band of 6 segments followed by 6 pale apically; forewing length 1.8–2.0 mm (n = 5).</p></tp:treatment-sec><tp:treatment-sec sec-type="Remarks"><title>Remarks.</title><p>This species was not commonly collected, but was taken in both the northern and southern provinces (<xref ref-type="fig" rid="F8">Fig. 35</xref>). It was identified only in samples taken in the wet season, from late November, with the largest sample dated 8–15 January. This could indicate a restricted period of emergence, or possibly a later time of emergence than for other congeners. A pupal case attributed to this species by <xref ref-type="bibr" rid="B8">Wells (1995</xref>: fig. 17) and pictured here in <xref ref-type="fig" rid="F7">Fig. 34</xref> is a subrectangular purse case constructed of fine sand grains.</p></tp:treatment-sec><tp:treatment-sec sec-type="Material examined"><title>Material examined.</title><p>Holotype male: New Caledonia, Honailu River, (BPBM); cases, cased pupa, Province Sud, creek between Negropa and Koh on La Foa-Canala Road, 19 Dec. 1983, A Wells (ANIC); 1 male (on slide), Province Sud, W slope Mt Ningua, Kwé <!--PageBreak-->Néco, Stream, at Camp Jacob, 3.7 km WNW summit of Mt Ningua, on Boulouparis-Thio Road, about 50 m upstream road, <named-content xmlns:xlink="http://www.w3.org/1999/xlink" content-type="dwc:verbatimCoordinates" xlink:type="simple">21°43.613'S, 166°06.567'E</named-content>, 150 m, 29.xi–12.xii.2003, Malaise trap, loc#054, KAJ (NHRS); 1 male, Province Nord, 50 m upstream bridge on Hienghène-Tnèdo road, 3.9 km S summit of Mt Tnèda, 2.2 km E Tnèdo, <named-content xmlns:xlink="http://www.w3.org/1999/xlink" content-type="dwc:verbatimCoordinates" xlink:type="simple">20°43.085'S, 164°49.928'E</named-content>, 29 m, 7.xii.2003, light trap, loc#071, KAJ (NHRS); 23 males, 54 females (2 males, 2 females on slides), Province Nord, Bouérabate Stream, S Mont Ninndo, along road Barabache-Boulagoma, <named-content xmlns:xlink="http://www.w3.org/1999/xlink" content-type="dwc:verbatimCoordinates" xlink:type="simple">20°17.409'S, 164°11.242'E</named-content>, 60 m, 19.xii.2003–7.i.2004, Malaise trap, loc#089, KAJ (NHRS); 1 male Province Nord, Forêt Plate, Ouendé River, at 2.5 km WNW summit of Katépouenda, 23.3 km E Pouembout, <named-content xmlns:xlink="http://www.w3.org/1999/xlink" content-type="dwc:verbatimCoordinates" xlink:type="simple">21°07.490'S, 165°06.723'E</named-content>, 470 m, 8–15.i.2004, Malaise trap, loc#112, KAJ (NHRS).</p></tp:treatment-sec><tp:treatment-sec><!--Section generated to contain objects referenced in tp:taxon-treatment.--><fig id="F3" position="float" orientation="portrait"><label>Figures 11–16.</label><caption><p><italic><tp:taxon-name>Acritoptila</tp:taxon-name></italic> male genitalia. <bold>11–12</bold> <italic><tp:taxon-name>Acritoptila glossocercus</tp:taxon-name></italic> Kelley ventral and lateral views <bold>13–14</bold> <italic><tp:taxon-name>Acritoptila parallela</tp:taxon-name></italic> sp. n. ventral and lateral views <bold>15–16</bold> <italic><tp:taxon-name>Acritoptila amphapsis</tp:taxon-name></italic> Kelley ventral and lateral views. Abbreviations: gon = gonopod(s); ph = phallic apparatus; pr = parameres; set pr = setose process; subg = subgenital process(es); VII-X = abdominal segment VII–X.</p></caption><graphic xmlns:xlink="http://www.w3.org/1999/xlink" xlink:href="zookeys-397-001-g003.jpg" position="float" orientation="portrait" xlink:type="simple"/></fig><fig id="F6" position="float" orientation="portrait"><label>Figures 24–29.</label><caption><p><italic><tp:taxon-name>Acritoptila</tp:taxon-name></italic> female terminalia. <bold>24–25</bold> <italic><tp:taxon-name>Acritoptila disjuncta</tp:taxon-name></italic> Kelley ventral and lateral views <bold>26</bold> <italic><tp:taxon-name>Acritoptila crinita</tp:taxon-name></italic> ventral view <bold>27</bold> <italic><tp:taxon-name>Acritoptila chiasma</tp:taxon-name></italic> Kelley ventral view <bold>28</bold> <italic><tp:taxon-name>Acritoptila amphapsis</tp:taxon-name></italic> Kelley ventral view <bold>29</bold> <italic><tp:taxon-name>Acritoptila parallela</tp:taxon-name></italic> sp. n. ventral view. Abbreviations: VIII–IX = abdominal segments VIII–IX.</p></caption><graphic xmlns:xlink="http://www.w3.org/1999/xlink" xlink:href="zookeys-397-001-g006.jpg" position="float" orientation="portrait" xlink:type="simple"/></fig><fig id="F7" position="float" orientation="portrait"><label>Figures 30–34.</label><caption><p><italic><tp:taxon-name>Acritoptila</tp:taxon-name></italic> larvae and cases. <bold>30–31</bold> <italic><tp:taxon-name>Acritoptila disjuncta</tp:taxon-name></italic> Kelley larva in sponge-covered case and larva removed from case, lateral view <bold>32–33</bold> <italic><tp:taxon-name>Acritoptila crinita</tp:taxon-name></italic> Kelley larva in case of secretion and (32a) embedded diatoms and larva removed from case, lateral view <bold>34</bold> <italic><tp:taxon-name>Acritoptila amphapsis</tp:taxon-name></italic> Kelley pupa in damaged sand grain case. Scale bars: <bold>30, 32</bold> = 0.5 mm; <bold>31, 33, 34</bold> = 1.0 mm.</p></caption><graphic xmlns:xlink="http://www.w3.org/1999/xlink" xlink:href="zookeys-397-001-g007.jpg" position="float" orientation="portrait" xlink:type="simple"/></fig><fig id="F8" position="float" orientation="portrait"><label>Figure 35.</label><caption><p>Maps of New Caledonia showing the collection sites for different species of <italic><tp:taxon-name>Acritoptila</tp:taxon-name></italic>.</p></caption><graphic xmlns:xlink="http://www.w3.org/1999/xlink" xlink:href="zookeys-397-001-g008.jpg" position="float" orientation="portrait" xlink:type="simple"/></fig></tp:treatment-sec><ref-list><ref id="B1"><mixed-citation xmlns:xlink="http://www.w3.org/1999/xlink" xlink:type="simple"><person-group><name name-style="western"><surname>Kelley</surname><given-names>RW</given-names></name></person-group> (<year>1989</year>) <article-title>New species of micro-caddisflies (Trichoptera: Hydroptilidae) from New Caledonia, Vanuatu and Fiji.</article-title><source>Proceedings of the Entomological Society of Washington</source><volume>91</volume>: <fpage>190</fpage>-<lpage>202</lpage>.</mixed-citation></ref><ref id="B8"><mixed-citation xmlns:xlink="http://www.w3.org/1999/xlink" xlink:type="simple"><person-group><name name-style="western"><surname>Wells</surname><given-names>A</given-names></name></person-group> (<year>1995</year>) <article-title>New Caledonian Hydroptilidae (Trichoptera), with new records, descriptions of larvae and a new species.</article-title><source>Aquatic Insects</source><volume>4</volume>: <fpage>223</fpage>-<lpage>239</lpage>. doi: <ext-link ext-link-type="doi" xlink:href="10.1080/01650429509361591" xlink:type="simple">10.1080/01650429509361591</ext-link></mixed-citation></ref></ref-list></tp:taxon-treatment>
