# Supplementary material for: Review of the New Caledonian species of Acritoptila Wells, 1982 (Trichoptera, Insecta), with descriptions of 3 new species
Source: Zookeys. 2014 Apr 3;(397):1–23. doi: 10.3897/zookeys.397.7059 (PMC3978229; doi:10.3897/zookeys.397.7059)
Supplement: XML Treatment for Acritoptila planichela [file zookeys.397.7059-treatment9.xml]

<!DOCTYPE tp:taxon-treatment
  PUBLIC "-//TaxonX//DTD Taxonomic Treatment Publishing DTD v0 20100105//EN" "tax-treatment-NSO.dtd">
<tp:taxon-treatment xmlns:tp="http://www.plazi.org/taxpub"><tp:treatment-meta><mixed-citation publication-type="journal"><person-group><name><surname>Wells</surname><given-names>Alice</given-names></name><name><surname>Johanson</surname><given-names>Kjell Arne</given-names></name></person-group><article-title>Review of the New Caledonian species of <italic>Acritoptila</italic> Wells, 1982 (Trichoptera, Insecta), with descriptions of 3 new species</article-title><source>Zookeys</source><day>3</day><month>4</month><year>2014</year><volume>2014</volume><issue>397</issue><fpage>1</fpage><lpage>23</lpage><pub-id pub-id-type="doi">10.3897/zookeys.397.7059</pub-id></mixed-citation></tp:treatment-meta><tp:nomenclature><tp:taxon-name>
                        <tp:taxon-name-part taxon-name-part-type="genus">Acritoptila</tp:taxon-name-part>
                        <tp:taxon-name-part taxon-name-part-type="species">planichela</tp:taxon-name-part>
                        <object-id xmlns:xlink="http://www.w3.org/1999/xlink" xlink:type="simple">http://species-id.net/wiki/Acritoptila_planichela</object-id>
                    </tp:taxon-name><tp:taxon-authority>Kelley</tp:taxon-authority><xref ref-type="fig" rid="F4">Fig. 17</xref><tp:nomenclature-citation-list><tp:nomenclature-citation><tp:taxon-name>Acritoptila planichela</tp:taxon-name><comment><xref ref-type="bibr" rid="B1">Kelley (1989</xref>: 194).</comment></tp:nomenclature-citation></tp:nomenclature-citation-list></tp:nomenclature><tp:treatment-sec sec-type="Revised diagnosis"><title>Revised diagnosis.</title><p>In having the parameres branched, <italic><tp:taxon-name>Acritoptila planichela</tp:taxon-name></italic> resembles <italic><tp:taxon-name>Acritoptila forficata</tp:taxon-name></italic>, sp. n. however in <italic><tp:taxon-name>Acritoptila forficata</tp:taxon-name></italic> the parameres are more slender and the mesal branch is the shorter, finer branch and closely associated with the lateral branch whereas in <italic><tp:taxon-name>Acritoptila planichela</tp:taxon-name></italic> the lateral branch is shorter and finer than the lateral branch, and <italic><tp:taxon-name>Acritoptila planichela</tp:taxon-name></italic> lacks the pronounced lateral lobes on abdominal segment IX seen in <italic><tp:taxon-name>Acritoptila forficata</tp:taxon-name></italic> sp. n. <italic><tp:taxon-name>Acritoptila planichela</tp:taxon-name></italic> shares with <italic><tp:taxon-name>Acritoptila ouenghica</tp:taxon-name></italic> and <italic><tp:taxon-name>Acritoptila macrospina</tp:taxon-name></italic> sp. n. the feature of curiously modified knob-like setae on the fused, non-sclerotized gonopods, but neither of those species has branched parameres. Male antennae damaged in only specimens at hand; forewing length, 2.1 mm (n = 1).</p><fig id="F4" position="float" orientation="portrait"><label>Figures 17–21.</label><caption><p><italic><tp:taxon-name>Acritoptila</tp:taxon-name></italic> male genitalia. <bold>17</bold> <italic><tp:taxon-name>Acritoptila planichela</tp:taxon-name></italic> Kelley ventral view <bold>18–19</bold> <italic><tp:taxon-name>Acritoptila forficata</tp:taxon-name></italic> sp. n. ventral and lateral views <bold>20</bold> <italic><tp:taxon-name>Acritoptila ouenghica</tp:taxon-name></italic> Wells ventral view <bold>21</bold> <italic><tp:taxon-name>Acritoptila macrospina</tp:taxon-name></italic> sp. n. lateral view. Abbreviations: gon = gonopod (s); ph = phallic apparatus; pr = parameres; subg = subgenital process(es); VIII-X = abdominal segments VIII-X.</p></caption><graphic xmlns:xlink="http://www.w3.org/1999/xlink" xlink:href="zookeys-397-001-g004.jpg" position="float" orientation="portrait" xlink:type="simple"/></fig></tp:treatment-sec><tp:treatment-sec sec-type="Remarks"><title>Remarks.</title><p>Only a single specimen was collected despite the extensive field work. Thus, with the 3 identified by <xref ref-type="bibr" rid="B1">Kelley (1989)</xref>, 4 specimens are now known, all from the southern province.</p></tp:treatment-sec><tp:treatment-sec sec-type="Material examined"><title>Material examined.</title><p>Holotype male: New Caledonia, mountain stream up Boulari River, (BPBM); 1 male (on slide), Province Sud, Monts Kwa Ne Mwa, on road between Noumea and Yaté, 1.5 km E Pic Mouirange, <named-content xmlns:xlink="http://www.w3.org/1999/xlink" content-type="dwc:verbatimCoordinates" xlink:type="simple">22°12.545'S, 166°40.246'E</named-content>, 143 m, 9.xi.2003, light trap, loc#018, KAJ (NHRS).</p></tp:treatment-sec><ref-list><ref id="B1"><mixed-citation xmlns:xlink="http://www.w3.org/1999/xlink" xlink:type="simple"><person-group><name name-style="western"><surname>Kelley</surname><given-names>RW</given-names></name></person-group> (<year>1989</year>) <article-title>New species of micro-caddisflies (Trichoptera: Hydroptilidae) from New Caledonia, Vanuatu and Fiji.</article-title><source>Proceedings of the Entomological Society of Washington</source><volume>91</volume>: <fpage>190</fpage>-<lpage>202</lpage>.</mixed-citation></ref></ref-list></tp:taxon-treatment>
