# Supplementary material for: Review of the New Caledonian species of Acritoptila Wells, 1982 (Trichoptera, Insecta), with descriptions of 3 new species
Source: Zookeys. 2014 Apr 3;(397):1–23. doi: 10.3897/zookeys.397.7059 (PMC3978229; doi:10.3897/zookeys.397.7059)
Supplement: XML Treatment for Acritoptila forficata [file zookeys.397.7059-treatment10.xml]

<!DOCTYPE tp:taxon-treatment
  PUBLIC "-//TaxonX//DTD Taxonomic Treatment Publishing DTD v0 20100105//EN" "tax-treatment-NSO.dtd">
<tp:taxon-treatment xmlns:tp="http://www.plazi.org/taxpub"><tp:treatment-meta><mixed-citation publication-type="journal"><person-group><name><surname>Wells</surname><given-names>Alice</given-names></name><name><surname>Johanson</surname><given-names>Kjell Arne</given-names></name></person-group><article-title>Review of the New Caledonian species of <italic>Acritoptila</italic> Wells, 1982 (Trichoptera, Insecta), with descriptions of 3 new species</article-title><source>Zookeys</source><day>3</day><month>4</month><year>2014</year><volume>2014</volume><issue>397</issue><fpage>1</fpage><lpage>23</lpage><pub-id pub-id-type="doi">10.3897/zookeys.397.7059</pub-id></mixed-citation></tp:treatment-meta><tp:nomenclature><tp:taxon-name>
                        <tp:taxon-name-part taxon-name-part-type="genus">Acritoptila</tp:taxon-name-part>
                        <tp:taxon-name-part taxon-name-part-type="species">forficata</tp:taxon-name-part>
                        <object-id xmlns:xlink="http://www.w3.org/1999/xlink" content-type="zoobank" xlink:type="simple">http://zoobank.org/606C0AF2-B93C-4B6B-8988-E659480FD608</object-id>
                        <object-id xmlns:xlink="http://www.w3.org/1999/xlink" xlink:type="simple">http://species-id.net/wiki/Acritoptila_forficata</object-id>
                    </tp:taxon-name><tp:taxon-status xmlns:xlink="http://www.w3.org/1999/xlink" xlink:type="simple">sp. n.</tp:taxon-status><xref ref-type="fig" rid="F4">Figs 18</xref><xref ref-type="fig" rid="F4">, 19</xref><xref ref-type="fig" rid="F8">, 35</xref></tp:nomenclature><tp:treatment-sec sec-type="Diagnosis"><title>Diagnosis.</title><p>Superficially, males of <!--PageBreak--><italic><tp:taxon-name>Acritoptila forficata</tp:taxon-name></italic> resemble those of <italic><tp:taxon-name>Acritoptila parallela</tp:taxon-name></italic> sp. n., having similar elongate lateral lobes on abdominal segment IX. However, <italic><tp:taxon-name>Acritoptila forficata</tp:taxon-name></italic> has prominent forked parameres, rather than the fine filaments that characterize <italic><tp:taxon-name>Acritoptila parallela</tp:taxon-name></italic> and in that feature resemble <italic><tp:taxon-name>Acritoptila planichela</tp:taxon-name></italic>, although the parameres are more slender, and their forks more pronounced; <italic><tp:taxon-name>Acritoptila planichela</tp:taxon-name></italic> lacks lateral lobes on abdominal segment IX.</p></tp:treatment-sec><tp:treatment-sec sec-type="Description"><title>Description.</title><p>Male antennae each with 29–31 flagellomeres, with large <!--PageBreak--><italic>sensilla placodea</italic> on surfaces; forewing length 2.1–2.3 mm (n = 3). Male genitalia (<xref ref-type="fig" rid="F4">Figs 18</xref>, <xref ref-type="fig" rid="F4">19</xref>). Abdominal segment VII bearing a slender elongate process mid-ventrally. Abdominal segment IX in ventral view laterally produced posteriorly to form prominent lateral lobes. Gonopods and subgenital processes appear to be fused to form a rounded structure, apico-laterally rounded. Paired forked spiny parameres arise from stout apodemes. Phallic apparatus slender medially, dilated towards apex, a strap-like twist apically. Female unknown.</p></tp:treatment-sec><tp:treatment-sec sec-type="Material examined"><title>Material examined.</title><p>Holotype male (on slide): New Caledonia, Province Sud, Monts des Koghis, ca 800 m S Koghi Restaurant, <named-content xmlns:xlink="http://www.w3.org/1999/xlink" content-type="dwc:verbatimCoordinates" xlink:type="simple">22.18406°S, 166.50383°E</named-content>, 420 m, 11–26.xi.2003, Malaise trap, loc#022, KAJ (MNHP); <bold>Paratypes:</bold> 2 males, Province Nord, Mt Panié, stream at camp, <named-content xmlns:xlink="http://www.w3.org/1999/xlink" content-type="dwc:verbatimCoordinates" xlink:type="simple">20.58139°S, 164.76444°E</named-content>, 1310 m, 9.xii.2003–2.i.2004, Malaise trap, loc#074, KAJ (NHRS).</p></tp:treatment-sec><tp:treatment-sec sec-type="Etymology"><title>Etymology.</title><p>Named for the forked appearance of the parameres.</p></tp:treatment-sec><tp:treatment-sec sec-type="Remarks"><title>Remarks.</title><p>Only 3 specimens of this species are known, from two widely separated localities, one in the south, the other in the north.</p></tp:treatment-sec><tp:treatment-sec><!--Section generated to contain objects referenced in tp:taxon-treatment.--><fig id="F4" position="float" orientation="portrait"><label>Figures 17–21.</label><caption><p><italic><tp:taxon-name>Acritoptila</tp:taxon-name></italic> male genitalia. <bold>17</bold> <italic><tp:taxon-name>Acritoptila planichela</tp:taxon-name></italic> Kelley ventral view <bold>18–19</bold> <italic><tp:taxon-name>Acritoptila forficata</tp:taxon-name></italic> sp. n. ventral and lateral views <bold>20</bold> <italic><tp:taxon-name>Acritoptila ouenghica</tp:taxon-name></italic> Wells ventral view <bold>21</bold> <italic><tp:taxon-name>Acritoptila macrospina</tp:taxon-name></italic> sp. n. lateral view. Abbreviations: gon = gonopod (s); ph = phallic apparatus; pr = parameres; subg = subgenital process(es); VIII-X = abdominal segments VIII-X.</p></caption><graphic xmlns:xlink="http://www.w3.org/1999/xlink" xlink:href="zookeys-397-001-g004.jpg" position="float" orientation="portrait" xlink:type="simple"/></fig><fig id="F8" position="float" orientation="portrait"><label>Figure 35.</label><caption><p>Maps of New Caledonia showing the collection sites for different species of <italic><tp:taxon-name>Acritoptila</tp:taxon-name></italic>.</p></caption><graphic xmlns:xlink="http://www.w3.org/1999/xlink" xlink:href="zookeys-397-001-g008.jpg" position="float" orientation="portrait" xlink:type="simple"/></fig></tp:treatment-sec></tp:taxon-treatment>
