# Supplementary material for: Review of the New Caledonian species of Acritoptila Wells, 1982 (Trichoptera, Insecta), with descriptions of 3 new species
Source: Zookeys. 2014 Apr 3;(397):1–23. doi: 10.3897/zookeys.397.7059 (PMC3978229; doi:10.3897/zookeys.397.7059)
Supplement: XML Treatment for Acritoptila ouenghica [file zookeys.397.7059-treatment11.xml]

<!DOCTYPE tp:taxon-treatment
  PUBLIC "-//TaxonX//DTD Taxonomic Treatment Publishing DTD v0 20100105//EN" "tax-treatment-NSO.dtd">
<tp:taxon-treatment xmlns:tp="http://www.plazi.org/taxpub"><tp:treatment-meta><mixed-citation publication-type="journal"><person-group><name><surname>Wells</surname><given-names>Alice</given-names></name><name><surname>Johanson</surname><given-names>Kjell Arne</given-names></name></person-group><article-title>Review of the New Caledonian species of <italic>Acritoptila</italic> Wells, 1982 (Trichoptera, Insecta), with descriptions of 3 new species</article-title><source>Zookeys</source><day>3</day><month>4</month><year>2014</year><volume>2014</volume><issue>397</issue><fpage>1</fpage><lpage>23</lpage><pub-id pub-id-type="doi">10.3897/zookeys.397.7059</pub-id></mixed-citation></tp:treatment-meta><tp:nomenclature><tp:taxon-name>
                        <tp:taxon-name-part taxon-name-part-type="genus">Acritoptila</tp:taxon-name-part>
                        <tp:taxon-name-part taxon-name-part-type="species">ouenghica</tp:taxon-name-part>
                        <object-id xmlns:xlink="http://www.w3.org/1999/xlink" xlink:type="simple">http://species-id.net/wiki/Acritoptila_ouenghica</object-id>
                    </tp:taxon-name><tp:taxon-authority>Wells</tp:taxon-authority><xref ref-type="fig" rid="F4">Fig. 20</xref><tp:nomenclature-citation-list><tp:nomenclature-citation><tp:taxon-name>Acritoptila ouenghica</tp:taxon-name><comment><xref ref-type="bibr" rid="B8">Wells (1995</xref>: 235).</comment></tp:nomenclature-citation></tp:nomenclature-citation-list></tp:nomenclature><tp:treatment-sec sec-type="Revised diagnosis"><title>Revised diagnosis.</title><!--PageBreak--><p><italic><tp:taxon-name>Acritoptila ouenghica</tp:taxon-name></italic> groups with <italic><tp:taxon-name>Acritoptila planichela</tp:taxon-name></italic> and <italic><tp:taxon-name>Acritoptila macrospina</tp:taxon-name></italic> sp. n. in having, in the male genitalia, curiously modified setae on the fused gonopods, described as “tab-like” by <xref ref-type="bibr" rid="B8">Wells (1995)</xref> but in the two other species more knob-like. Unlike other New Caledonian congeners, <italic><tp:taxon-name>Acritoptila ouenghica</tp:taxon-name></italic> lacks the free parameres, the parameres instead appear to be fused laterally as broad sclerotized margins on tergite X, although in cleared specimens these clearly arise from stout apodemes. Male antennae each with 30–33 flagellomeres; forewing length 1.9–2.2 mm (n = 8).</p></tp:treatment-sec><tp:treatment-sec sec-type="Remarks"><title>Remarks.</title><p>Very few specimens of <italic><tp:taxon-name>Acritoptila ouenghica</tp:taxon-name></italic> were taken in all the recent collecting — one specimen from the south and several from the north (<xref ref-type="fig" rid="F8">Fig. 35</xref>) — and no females have been associated.</p></tp:treatment-sec><tp:treatment-sec sec-type="Material examined"><title>Material examined.</title><p>Holotype male: New Caledonia, Ouenghi River, nr Boulouparis (ANIC); 1 male, Province Sud, Couvelée River at Haute Couvelée, 2.8 km SV summit of Mt Piditéré, 3.5 km NNE Dumbéa, <named-content xmlns:xlink="http://www.w3.org/1999/xlink" content-type="dwc:verbatimCoordinates" xlink:type="simple">22°07.405'S, 166°28.023'E</named-content>, 27 m, 28.xi.2003, light trap, loc#052, KAJ (NHRS); 5 males Province Nord, 50 m upstream <!--PageBreak-->bridge on Hienghène-Tnèdo road, 3.9 km S summit of Mt Tnèda, 2.2 km E Tnèdo, <named-content xmlns:xlink="http://www.w3.org/1999/xlink" content-type="dwc:verbatimCoordinates" xlink:type="simple">20°43.085'S, 164°49.928'E</named-content>, 29 m, 7.xii.2003, light trap, loc#071, KAJ (NHRS); 4 males. Province Nord, Ponandou Tiôgé River at Kögi, 3.9 km SSW Touho, <named-content xmlns:xlink="http://www.w3.org/1999/xlink" content-type="dwc:verbatimCoordinates" xlink:type="simple">20°49.043'S, 165°13.551'E</named-content>, 25 m, 26.xii.2003, light trap, loc#100, KAJ (NHRS).</p></tp:treatment-sec><tp:treatment-sec><!--Section generated to contain objects referenced in tp:taxon-treatment.--><fig id="F4" position="float" orientation="portrait"><label>Figures 17–21.</label><caption><p><italic><tp:taxon-name>Acritoptila</tp:taxon-name></italic> male genitalia. <bold>17</bold> <italic><tp:taxon-name>Acritoptila planichela</tp:taxon-name></italic> Kelley ventral view <bold>18–19</bold> <italic><tp:taxon-name>Acritoptila forficata</tp:taxon-name></italic> sp. n. ventral and lateral views <bold>20</bold> <italic><tp:taxon-name>Acritoptila ouenghica</tp:taxon-name></italic> Wells ventral view <bold>21</bold> <italic><tp:taxon-name>Acritoptila macrospina</tp:taxon-name></italic> sp. n. lateral view. Abbreviations: gon = gonopod (s); ph = phallic apparatus; pr = parameres; subg = subgenital process(es); VIII-X = abdominal segments VIII-X.</p></caption><graphic xmlns:xlink="http://www.w3.org/1999/xlink" xlink:href="zookeys-397-001-g004.jpg" position="float" orientation="portrait" xlink:type="simple"/></fig><fig id="F8" position="float" orientation="portrait"><label>Figure 35.</label><caption><p>Maps of New Caledonia showing the collection sites for different species of <italic><tp:taxon-name>Acritoptila</tp:taxon-name></italic>.</p></caption><graphic xmlns:xlink="http://www.w3.org/1999/xlink" xlink:href="zookeys-397-001-g008.jpg" position="float" orientation="portrait" xlink:type="simple"/></fig></tp:treatment-sec><ref-list><ref id="B8"><mixed-citation xmlns:xlink="http://www.w3.org/1999/xlink" xlink:type="simple"><person-group><name name-style="western"><surname>Wells</surname><given-names>A</given-names></name></person-group> (<year>1995</year>) <article-title>New Caledonian Hydroptilidae (Trichoptera), with new records, descriptions of larvae and a new species.</article-title><source>Aquatic Insects</source><volume>4</volume>: <fpage>223</fpage>-<lpage>239</lpage>. doi: <ext-link ext-link-type="doi" xlink:href="10.1080/01650429509361591" xlink:type="simple">10.1080/01650429509361591</ext-link></mixed-citation></ref></ref-list></tp:taxon-treatment>
