# Supplementary material for: Review of the New Caledonian species of Acritoptila Wells, 1982 (Trichoptera, Insecta), with descriptions of 3 new species
Source: Zookeys. 2014 Apr 3;(397):1–23. doi: 10.3897/zookeys.397.7059 (PMC3978229; doi:10.3897/zookeys.397.7059)
Supplement: XML Treatment for Acritoptila macrospina [file zookeys.397.7059-treatment12.xml]

<!DOCTYPE tp:taxon-treatment
  PUBLIC "-//TaxonX//DTD Taxonomic Treatment Publishing DTD v0 20100105//EN" "tax-treatment-NSO.dtd">
<tp:taxon-treatment xmlns:tp="http://www.plazi.org/taxpub"><tp:treatment-meta><mixed-citation publication-type="journal"><person-group><name><surname>Wells</surname><given-names>Alice</given-names></name><name><surname>Johanson</surname><given-names>Kjell Arne</given-names></name></person-group><article-title>Review of the New Caledonian species of <italic>Acritoptila</italic> Wells, 1982 (Trichoptera, Insecta), with descriptions of 3 new species</article-title><source>Zookeys</source><day>3</day><month>4</month><year>2014</year><volume>2014</volume><issue>397</issue><fpage>1</fpage><lpage>23</lpage><pub-id pub-id-type="doi">10.3897/zookeys.397.7059</pub-id></mixed-citation></tp:treatment-meta><tp:nomenclature><tp:taxon-name>
                        <tp:taxon-name-part taxon-name-part-type="genus">Acritoptila</tp:taxon-name-part>
                        <tp:taxon-name-part taxon-name-part-type="species">macrospina</tp:taxon-name-part>
                        <object-id xmlns:xlink="http://www.w3.org/1999/xlink" content-type="zoobank" xlink:type="simple">http://zoobank.org/FD1907D2-8250-4909-A886-027FEFA5F496</object-id>
                        <object-id xmlns:xlink="http://www.w3.org/1999/xlink" xlink:type="simple">http://species-id.net/wiki/Acritoptila_macrospina</object-id>
                    </tp:taxon-name><tp:taxon-status xmlns:xlink="http://www.w3.org/1999/xlink" xlink:type="simple">sp. n.</tp:taxon-status><xref ref-type="fig" rid="F4">Figs 21</xref><xref ref-type="fig" rid="F5">–23</xref><xref ref-type="fig" rid="F8">, 35</xref></tp:nomenclature><tp:treatment-sec sec-type="Diagnosis"><title>Diagnosis.</title><p>The males of this species differ from all other New Caledonian species in having among genitalic structures stout, sclerotized asymmetrical parameres, in ventral view sharply angled mesally.</p></tp:treatment-sec><tp:treatment-sec sec-type="Description, male"><title>Description, male.</title><p>Antennae each with 26–31 flagellomeres, with large <italic>sensilla placodea</italic> on surfaces; forewing length 1.9–2.0 mm (n = 5).</p><p>Male genitalia (<xref ref-type="fig" rid="F4">Figs 21</xref>–<xref ref-type="fig" rid="F5">23</xref>). Abdominal segment VII bearing a slender elongate process mid-ventrally. Abdominal segment VIII shorter than IX. Abdominal segment IX in lateral view broader than long, in ventral view widely excavated apico-mesally. Gonopods in ventral view in form of discrete triangular lobes, each with a small <!--PageBreak--><!--PageBreak-->rounded knob-like seta at about 2/3 length. Subgenital processes irregular in shape, in ventral view forming rounded lobe medially and pair of apically acute lobes laterally. Parameres leaf-shaped, left longer than right, in lateral view sharply down-turned, in ventral view directed mesad. Phallic apparatus elongate, dilated subapically with a slender re-curved apical spine. Female: unknown.</p><fig id="F5" position="float" orientation="portrait"><label>Figures 22–23.</label><caption><p><italic><tp:taxon-name>Acritoptila macrospina</tp:taxon-name></italic> sp. n. lateral and dorsal ventral views. Abbreviations: gon = gonopod(s); ph = phallic apparatus; pr = parameres; subg = subgenital process(es); VIII–IX = abdominal segments VIII–IX.</p></caption><graphic xmlns:xlink="http://www.w3.org/1999/xlink" xlink:href="zookeys-397-001-g005.jpg" position="float" orientation="portrait" xlink:type="simple"/></fig></tp:treatment-sec><tp:treatment-sec sec-type="Material examined"><title>Material examined.</title><p>Holotype male: New Caledonia, 1 male (on slide), Province Nord, Wemwâdiu stream, 850 m E summit Kögi Mtn, 5 m upstream road, about 200 m S Tiwaka River, <named-content xmlns:xlink="http://www.w3.org/1999/xlink" content-type="dwc:verbatimCoordinates" xlink:type="simple">20°49.020'S, 165°14.165'E</named-content>, 24 m, 6–27.xii.2003, Malaise trap, loc#067, KAJ (MNHP). <bold>Paratypes:</bold> 33 males (3 on slides), Province Nord, Ponandou Tiôgé River at Kögi, 3.9 km SSW Touho, <named-content xmlns:xlink="http://www.w3.org/1999/xlink" content-type="dwc:verbatimCoordinates" xlink:type="simple">20°49.043'S, 165°13.551'E</named-content>, 25 m, 26.xii.2003, light trap, loc#100, KAJ (NHRS); 1 male, Province Nord, Plaine des Gaïacs, Rivière Rouge, 14.2 km NW summit of Mt Rouge, 50 m upstream road RT1 Noumea-Koné, <named-content xmlns:xlink="http://www.w3.org/1999/xlink" content-type="dwc:verbatimCoordinates" xlink:type="simple">20°31.573'S, 164°46.690'E</named-content>, 23 m, 2.i.2004, light trap, loc#104, KAJ (NHRS).</p></tp:treatment-sec><tp:treatment-sec sec-type="Etymology"><title>Etymology.</title><p>Named for the stout spines in the male genitalia.</p></tp:treatment-sec><tp:treatment-sec sec-type="Remarks"><title>Remarks.</title><p>Collected from only 3 northern localities (<xref ref-type="fig" rid="F8">Fig. 35</xref>).</p><fig id="F6" position="float" orientation="portrait"><label>Figures 24–29.</label><caption><p><italic><tp:taxon-name>Acritoptila</tp:taxon-name></italic> female terminalia. <bold>24–25</bold> <italic><tp:taxon-name>Acritoptila disjuncta</tp:taxon-name></italic> Kelley ventral and lateral views <bold>26</bold> <italic><tp:taxon-name>Acritoptila crinita</tp:taxon-name></italic> ventral view <bold>27</bold> <italic><tp:taxon-name>Acritoptila chiasma</tp:taxon-name></italic> Kelley ventral view <bold>28</bold> <italic><tp:taxon-name>Acritoptila amphapsis</tp:taxon-name></italic> Kelley ventral view <bold>29</bold> <italic><tp:taxon-name>Acritoptila parallela</tp:taxon-name></italic> sp. n. ventral view. Abbreviations: VIII–IX = abdominal segments VIII–IX.</p></caption><graphic xmlns:xlink="http://www.w3.org/1999/xlink" xlink:href="zookeys-397-001-g006.jpg" position="float" orientation="portrait" xlink:type="simple"/></fig><fig id="F7" position="float" orientation="portrait"><label>Figures 30–34.</label><caption><p><italic><tp:taxon-name>Acritoptila</tp:taxon-name></italic> larvae and cases. <bold>30–31</bold> <italic><tp:taxon-name>Acritoptila disjuncta</tp:taxon-name></italic> Kelley larva in sponge-covered case and larva removed from case, lateral view <bold>32–33</bold> <italic><tp:taxon-name>Acritoptila crinita</tp:taxon-name></italic> Kelley larva in case of secretion and (32a) embedded diatoms and larva removed from case, lateral view <bold>34</bold> <italic><tp:taxon-name>Acritoptila amphapsis</tp:taxon-name></italic> Kelley pupa in damaged sand grain case. Scale bars: <bold>30, 32</bold> = 0.5 mm; <bold>31, 33, 34</bold> = 1.0 mm.</p></caption><graphic xmlns:xlink="http://www.w3.org/1999/xlink" xlink:href="zookeys-397-001-g007.jpg" position="float" orientation="portrait" xlink:type="simple"/></fig><fig id="F8" position="float" orientation="portrait"><label>Figure 35.</label><caption><p>Maps of New Caledonia showing the collection sites for different species of <italic><tp:taxon-name>Acritoptila</tp:taxon-name></italic>.</p></caption><graphic xmlns:xlink="http://www.w3.org/1999/xlink" xlink:href="zookeys-397-001-g008.jpg" position="float" orientation="portrait" xlink:type="simple"/></fig></tp:treatment-sec><tp:treatment-sec><!--Section generated to contain objects referenced in tp:taxon-treatment.--><fig id="F4" position="float" orientation="portrait"><label>Figures 17–21.</label><caption><p><italic><tp:taxon-name>Acritoptila</tp:taxon-name></italic> male genitalia. <bold>17</bold> <italic><tp:taxon-name>Acritoptila planichela</tp:taxon-name></italic> Kelley ventral view <bold>18–19</bold> <italic><tp:taxon-name>Acritoptila forficata</tp:taxon-name></italic> sp. n. ventral and lateral views <bold>20</bold> <italic><tp:taxon-name>Acritoptila ouenghica</tp:taxon-name></italic> Wells ventral view <bold>21</bold> <italic><tp:taxon-name>Acritoptila macrospina</tp:taxon-name></italic> sp. n. lateral view. Abbreviations: gon = gonopod (s); ph = phallic apparatus; pr = parameres; subg = subgenital process(es); VIII-X = abdominal segments VIII-X.</p></caption><graphic xmlns:xlink="http://www.w3.org/1999/xlink" xlink:href="zookeys-397-001-g004.jpg" position="float" orientation="portrait" xlink:type="simple"/></fig></tp:treatment-sec></tp:taxon-treatment>
